# Supplementary material for: Grayscale projection two-photon lithography using sub-diffraction motifs for ultrafast and precise nanoscale 3D printing
Source: Nat Commun. 2026 May 29;17:6981. doi: 10.1038/s41467-026-73782-x (PMC13392389; doi:10.1038/s41467-026-73782-x)
Supplement: Supplementary file 3 — Source data [file 41467_2026_73782_MOESM3_ESM.zip]

Archive with 13 entries (13 files):
- NanowireWidth_vs_Motif_fig3b.xlsx
- FWHM_vs_Intensity_figS7a.xlsx
- FWHM_vs_Intensity_figS7b.xlsx
- FWHM_vs_Intensity_figS7c.xlsx
- FWHM_vs_Motif_figS5a.xlsx
- FWHM_vs_Motif_figS6a.xlsx
- Intensity_vs_Distance_figS2a.xlsx
- Intensity_vs_Distance_figS2b.xlsx
- Intensity_vs_Distance_figS2c.xlsx
- Intensity_vs_Motif_fig3a.xlsx
- Intensity_vs_Motif_figS5c.xlsx
- Intensity_vs_Motif_figS6b.xlsx
- Intensity_vs_Motif_SimulationComparison_figS22.xlsx
