# Supplementary material for: Grayscale projection two-photon lithography using sub-diffraction motifs for ultrafast and precise nanoscale 3D printing
Source: Nat Commun. 2026 May 29;17:6981. doi: 10.1038/s41467-026-73782-x (PMC13392389; doi:10.1038/s41467-026-73782-x)
Supplement: Supplementary file 3 — Source data [file 41467_2026_73782_MOESM3_ESM.zip › NanowireWidth_vs_Motif_fig3b.xlsx]

## Sheet: Sheet1
	1 ms			1.4 ms			2 ms			3 ms			5 ms			8 ms			13 ms			20 ms				Measurement for fig. 3b
Motif	Width (nm)	AVG (nm)	STDev (nm)	Width (nm)	AVG (nm)	STDev (nm)	Width (nm)	AVG (nm)	STDev (nm)	Width (nm)	AVG (nm)	STDev (nm)	Width (nm)	AVG (nm)	STDev (nm)	Width (nm)	AVG (nm)	STDev (nm)	Width (nm)	AVG (nm)	STDev (nm)	Width (nm)	AVG (nm)	STDev (nm)
1	298	339.6	32.6619	496	475.6	19.2691	873	851.4	32.3543		#DIV/0!	#DIV/0!		#DIV/0!	#DIV/0!		#DIV/0!	#DIV/0!		#DIV/0!	#DIV/0!		#DIV/0!	#DIV/0!
	378			496			893
	318			457			833
	340			470			811
	364			459			847
2	258	279.4	24.2033	397	399	18.0416	715	669.8	29.8781	853	771.6	64.9908		#DIV/0!	#DIV/0!		#DIV/0!	#DIV/0!		#DIV/0!	#DIV/0!		#DIV/0!	#DIV/0!
	258			417			675			734
	317			417			655			695
	282			388			670			753
	282			376			634			823
3	298	269.2	29.0121	397	377.6	30.5336	635	654.4	14.9766	734	752.4	18.0914		#DIV/0!	#DIV/0!		#DIV/0!	#DIV/0!		#DIV/0!	#DIV/0!		#DIV/0!	#DIV/0!
	259			417			675			734
	226			358			658			774
	293			376			646			765
	270			340			658			755
4		#DIV/0!	#DIV/0!	318	338	34.5398	536	475	41.3038	715	694.4	16.5015		#DIV/0!	#DIV/0!		#DIV/0!	#DIV/0!		#DIV/0!	#DIV/0!		#DIV/0!	#DIV/0!
				397			498			675
				317			437			694
				317			446			682
				341			458			706
5		#DIV/0!	#DIV/0!	282	281.8	18.1852	456	417	31.3289	556	536.6	20.8998		#DIV/0!	#DIV/0!		#DIV/0!	#DIV/0!		#DIV/0!	#DIV/0!		#DIV/0!	#DIV/0!
				270			437			536
				259			417			556
				305			376			506
				293			399			529
6		#DIV/0!	#DIV/0!		#DIV/0!	#DIV/0!	397	376.8	36.813	456	493.4	42.4005		#DIV/0!	#DIV/0!		#DIV/0!	#DIV/0!		#DIV/0!	#DIV/0!		#DIV/0!	#DIV/0!
							427			536
							377			535
							342			446
							341			494
7		#DIV/0!	#DIV/0!		#DIV/0!	#DIV/0!	317	333	23.4947	437	422.6	37.5806	635	671.4	36.0597		#DIV/0!	#DIV/0!		#DIV/0!	#DIV/0!		#DIV/0!	#DIV/0!
							357			377			714
							357			476			655
							329			423			647
							305			400			706
8		#DIV/0!	#DIV/0!		#DIV/0!	#DIV/0!	281	276.4	9.86408	397	367.4	21.2438	648	529.7	43.2458	734	807	60.3987		#DIV/0!	#DIV/0!		#DIV/0!	#DIV/0!
							278			357			600			834
							259			378			536			774
							282			341			564			800
							282			364			611			893
9		#DIV/0!	#DIV/0!		#DIV/0!	#DIV/0!		#DIV/0!	#DIV/0!	358	340.4	17.7708	437	467.6	38.682	675	758	55.6911		#DIV/0!	#DIV/0!		#DIV/0!	#DIV/0!
										357			496			774
										317			417			734
										329			482			787
										341			506			820
10		#DIV/0!	#DIV/0!		#DIV/0!	#DIV/0!		#DIV/0!	#DIV/0!	317	318.8	16.2542	437	423.4	29.4415	694	685.4	54.4178		#DIV/0!	#DIV/0!		#DIV/0!	#DIV/0!
										317			457			655
										337			377			715
										329			423			611
										294			423			752
11		#DIV/0!	#DIV/0!		#DIV/0!	#DIV/0!		#DIV/0!	#DIV/0!		#DIV/0!	#DIV/0!	357	322.6	19.9198	596	567.6	38.2792	754	763	69.4658		#DIV/0!	#DIV/0!
													317			556			853
													317			615			813
													317			553			693
													305			518			702
12		#DIV/0!	#DIV/0!		#DIV/0!	#DIV/0!		#DIV/0!	#DIV/0!		#DIV/0!	#DIV/0!	320	312	30.9919	377	417.4	38.8883	556	589.2	39.6068		#DIV/0!	#DIV/0!
													338			397			595
													259			397			655
													329			446			576
													314			470			564
13		#DIV/0!	#DIV/0!		#DIV/0!	#DIV/0!		#DIV/0!	#DIV/0!		#DIV/0!	#DIV/0!		#DIV/0!	#DIV/0!	357	400.8	31.7915	536	524.2	36.5541		#DIV/0!	#DIV/0!
																378			496
																417			476
																420			556
																432			557
14		#DIV/0!	#DIV/0!		#DIV/0!	#DIV/0!		#DIV/0!	#DIV/0!		#DIV/0!	#DIV/0!		#DIV/0!	#DIV/0!	338	356.2	17.8241	397	383.8	20.5353	556	559.6	35.5851
																377			358			616
																337			377			556
																364			376			553
																365			411			517
15		#DIV/0!	#DIV/0!		#DIV/0!	#DIV/0!		#DIV/0!	#DIV/0!		#DIV/0!	#DIV/0!		#DIV/0!	#DIV/0!		#DIV/0!	#DIV/0!	378	364.8	29.1668	516	528.6	53.9379
																			317			615
																			358			477
																			390			494
																			381			541
16		#DIV/0!	#DIV/0!		#DIV/0!	#DIV/0!		#DIV/0!	#DIV/0!		#DIV/0!	#DIV/0!		#DIV/0!	#DIV/0!		#DIV/0!	#DIV/0!	279	313.6	34.3118	536	476.8	45.9206
																			318			494
																			278			437
																			341			493
																			352			424
17		#DIV/0!	#DIV/0!		#DIV/0!	#DIV/0!		#DIV/0!	#DIV/0!		#DIV/0!	#DIV/0!		#DIV/0!	#DIV/0!		#DIV/0!	#DIV/0!	278	276.4	19.321	377	384.6	17.7848
																			259			357
																			258			397
																			282			400
																			305			392
18		#DIV/0!	#DIV/0!		#DIV/0!	#DIV/0!		#DIV/0!	#DIV/0!		#DIV/0!	#DIV/0!		#DIV/0!	#DIV/0!		#DIV/0!	#DIV/0!		#DIV/0!	#DIV/0!	318	302.2	15.2709
																						278
																						298
																						309
																						308
