# Supplementary material for: Grayscale projection two-photon lithography using sub-diffraction motifs for ultrafast and precise nanoscale 3D printing
Source: Nat Commun. 2026 May 29;17:6981. doi: 10.1038/s41467-026-73782-x (PMC13392389; doi:10.1038/s41467-026-73782-x)
Supplement: Supplementary file 3 — Source data [file 41467_2026_73782_MOESM3_ESM.zip › FWHM_vs_Intensity_figS7a.xlsx]

## Sheet: Sheet1
Motif	Hexadecimal	Intensity (all 8191 data)	FWHM (nm) (all 8191 data)	Intensity (selected)	FWHM (nm) (selected)		Measurement for fig. S7a
1	FFFFFFFFFFEEE	1	611.442	0.0997554	614.965
2	7FFEFF7FFEEEE	0.957542	600.82	0.106944	610.991
3	B7FFFFFFEDEEE	0.91969	606.256	0.115746	608.585
4	FFEFE7F7FFEEE	0.91969	596.374	0.125062	614.848
5	FFFFFFFFFFEAE	0.917188	619.921	0.135754	615.277
6	FF5FFFFAFFEEE	0.890244	606.277	0.144903	606.557
7	FBFF7EFFDFEEE	0.890244	596.626	0.156121	613.361
8	FDF7FFEFBFEEE	0.879391	601.327	0.168487	611.848
9	7FEEE777FEEEE	0.8792	585.896	0.180783	610.424
10	37FEFF7FECEEE	0.8792	595.906	0.19527	606.714
11	7FFEFF7FFEEAE	0.87652	608.519	0.210004	609.524
12	FEFFFFFF7FCE6	0.85833	607.981	0.226341	610.187
13	7F5EFF7AFEEEE	0.850289	595.503	0.244257	608.847
14	7BFE7E7FDEEEE	0.850289	585.708	0.2619	612.122
15	B7EFE7F7EDEEE	0.843078	590.861	0.282899	615.696
16	B7FFFFFFEDEAE	0.840099	614.523	0.304711	614.412
17	FFEFE7F7FFEAE	0.840099	603.828	0.328409	614.848
18	7DF6FF6FBEEEE	0.839599	590.28	0.353558	613.032
19	7EFEFF7F7ECE6	0.819148	596.735	0.381452	610.653
20	B3FF7EFFCDEEE	0.814939	590.727	0.411529	607.168
21	FF4FE7F2FFEEE	0.814939	590.642	0.441947	612.887
22	B75FFFFAEDEEE	0.814939	601.347	0.475005	611.743
23	FBEF66F7DFEEE	0.814939	581.328	0.512673	607.278
24	FBFF7EFFDFEAE	0.811542	604.198	0.552277	610.56
25	FF5FFFFAFFEAE	0.811542	614.638	0.59214	608.227
26	FFBFFFFDFFE4E	0.808749	613.853	0.640256	610.014
27	EFFDFFBFF7EEE	0.808749	617.651	0.692736	613.339
28	B5F7FFEFADEEE	0.804563	595.705	0.739458	609.516
29	FDE7E7E7BFEEE	0.804563	585.783	0.800958	609.314
30	37EEE777ECEEE	0.804555	580.693	0.85833	607.981
31	37FEFF7FECEAE	0.801398	603.412	0.91969	606.256
32	7FEEE777FEEAE	0.801398	592.58	1	611.442
33	FDF7FFEFBFEAE	0.800958	609.314
34	DFFFFFFFFB6EC	0.789897	619.247
35	FB5F7EFADFEEE	0.787755	590.756
36	B6FFFFFF6DCE6	0.784267	602.532
37	FEEFE7F77FCE6	0.784267	591.828
38	FEFFFFFF7FCA6	0.781598	616.853
39	FD57FFEABFEEE	0.777835	595.803
40	F9F77EEF9FEEE	0.777835	586.129
41	33FE7E7FCCEEE	0.776951	580.107
42	7F4EE772FEEEE	0.776951	580.045
43	7BEE6677DEEEE	0.776951	570.562
44	375EFF7AECEEE	0.776951	590.911
45	7BFE7E7FDEEAE	0.773376	592.445
46	7F5EFF7AFEEAE	0.773376	603.038
47	6FFCFF3FF6EEE	0.770531	605.549
48	7FBEFF7DFEE4E	0.770531	601.7
49	35F6FF6FACEEE	0.766739	584.967
50	7DE6E767BEEEE	0.766739	574.896
51	B7EFE7F7EDEAE	0.766707	598.038
52	7DF6FF6FBEEAE	0.762956	597.407
53	FE5FFFFA7FCE6	0.757146	602.44
54	FAFF7EFF5FCE6	0.757146	591.966
55	5FFEFF7FFA6EC	0.752027	606.731
56	7B5E7E7ADEEEE	0.750302	579.692
57	FCF7FFEF3FCE6	0.747163	597
58	7EEEE7777ECE6	0.747052	580.758
59	36FEFF7F6CCE6	0.747052	591.62
60	7EFEFF7F7ECA6	0.744205	604.72
61	FFFBDBDFFFEEE	0.743435	633.882
62	B3EF66F7CDEEE	0.743331	575.109
63	B74FE7F2EDEEE	0.743331	585.399
64	7D56FF6ABEEEE	0.740546	584.614
65	79F67E6F9EEEE	0.740546	574.773
66	FF4FE7F2FFEAE	0.739458	597.866
67	FBEF66F7DFEAE	0.739458	587.814
68	B75FFFFAEDEAE	0.739458	609.516
69	B3FF7EFFCDEAE	0.739458	597.969
70	A7FDFFBFE5EEE	0.736635	611.957
71	B7BFFFFDEDE4E	0.736635	607.681
72	EFEDE7B7F7EEE	0.736635	600.573
73	FFAFE7F5FFE4E	0.736635	596.948
74	EFFDFFBFF7EAE	0.734432	627.826
75	FFBFFFFDFFE0E	0.734432	623.721
76	B5E7E7E7ADEEE	0.733432	579.835
77	37EEE777ECEAE	0.729974	587.127
78	FDE7E7E7BFEAE	0.72935	592.642
79	B5F7FFEFADEAE	0.72935	603.401
80	7E5EFF7A7ECE6	0.720466	591.043
81	7AFE7E7F5ECE6	0.720466	580.392
82	FFFFBDFFFFAEA	0.719201	642.589
83	97FFFFFFE96EC	0.718505	613.074
84	DFEFE7F7FB6EC	0.718505	601.921
85	FB4F66F2DFEEE	0.717455	574.913
86	B35F7EFACDEEE	0.717455	585.104
87	DFFFFFFFFB6AC	0.71652	629.791
88	B6EFE7F76DCE6	0.7139	586.022
89	FB5F7EFADFEAE	0.713163	598.073
90	FEEFE7F77FCA6	0.710755	599.507
91	B6FFFFFF6DCA6	0.710755	611.167
92	7CF6FF6F3ECE6	0.710647	585.284
93	FBBF7EFDDFE4E	0.710463	597.418
94	EF5DFFBAF7EEE	0.710463	612.106
95	FF1FFFF8FFE4E	0.710463	607.831
96	EBFD7EBFD7EEE	0.710463	600.984
97	B1F77EEF8DEEE	0.708012	579.776
98	FD47E7E2BFEEE	0.708012	579.705
99	F9E766E79FEEE	0.708012	570.397
100	B557FFEAADEEE	0.708012	590.489
101	374EE772ECEEE	0.707311	575.192
102	33EE6677CCEEE	0.707311	564.684
103	7FFADB5FFEEEE	0.706748	620.499
104	FD57FFEABFEAE	0.703512	603.587
105	F9F77EEF9FEAE	0.703512	593.105
106	7BEE6677DEEAE	0.70326	576.227
107	375EFF7AECEAE	0.70326	598.284
108	33FE7E7FCCEAE	0.70326	586.537
109	7F4EE772FEEAE	0.70326	586.46
110	FDB7FFEDBFE4E	0.70089	602.563
111	EDF5FFAFB7EEE	0.70089	606.432
112	27FCFF3FE4EEE	0.700385	600.188
113	37BEFF7DECE4E	0.700385	595.845
114	6FECE737F6EEE	0.700385	588.648
115	7FAEE775FEE4E	0.700385	584.962
116	7FBEFF7DFEE0E	0.698004	610.546
117	6FFCFF3FF6EAE	0.698004	614.707
118	35E6E767ACEEE	0.697575	569.304
119	35F6FF6FACEAE	0.693316	591.827
120	7DE6E767BEEAE	0.693316	580.909
121	DF5FFFFAFB6EC	0.692736	613.339
122	DBFF7EFFDB6EC	0.692736	602.515
123	FAEF66F75FCE6	0.688087	575.561
124	B65FFFFA6DCE6	0.688087	597.329
125	B2FF7EFF4DCE6	0.688087	585.712
126	FE4FE7F27FCE6	0.688087	585.653
127	FE5FFFFA7FCA6	0.684523	611.164
128	FAFF7EFF5FCA6	0.684523	599.758
129	F9577EEA9FEEE	0.683546	579.94
130	DDF7FFEFBB6EC	0.68335	607.9
131	7FFEBD7FFEAEA	0.683138	628.679
132	17FEFF7FE86EC	0.682603	600.875
133	5FEEE777FA6EC	0.682603	589.571
134	335E7E7ACCEEE	0.68197	574.416
135	7B4E6672DEEEE	0.68197	564.038
136	EEFDFFBF77CE6	0.681854	614.209
137	FEBFFFFD7FC46	0.681854	610.029
138	5FFEFF7FFA6AC	0.680439	616.196
139	36EEE7776CCE6	0.678653	575.338
140	B4F7FFEF2DCE6	0.678581	591.073
141	FCE7E7E73FCE6	0.678581	580.314
142	7B5E7E7ADEEAE	0.6775	586.127
143	36FEFF7F6CCA6	0.675329	599.396
144	7EEEE7777ECA6	0.675329	587.566
145	FCF7FFEF3FCA6	0.674809	605.27
146	7F1EFF78FEE4E	0.674747	595.457
147	7BBE7E7DDEE4E	0.674747	584.874
148	6F5CFF3AF6EEE	0.674747	599.796
149	6BFC7E3FD6EEE	0.674747	588.497
150	B7FBDBDFEDEEE	0.673892	627.74
151	FFEBC3D7FFEEE	0.673892	615.351
152	FFFBDBDFFFEAE	0.673404	646.443
153	3556FF6AACEEE	0.67269	579.693
154	31F67E6F8CEEE	0.67269	568.763
155	7D46E762BEEEE	0.67269	568.717
156	79E666679EEEE	0.67269	559.209
157	B3EF66F7CDEAE	0.671071	581.197
158	B74FE7F2EDEAE	0.671071	592.363
159	A7EDE7B7E5EEE	0.668219	594.451
160	B7AFE7F5EDE4E	0.668219	590.346
161	7D56FF6ABEEAE	0.668013	591.489
162	79F67E6F9EEAE	0.668013	580.828
163	FFAFE7F5FFE0E	0.665539	605.521
164	A7FDFFBFE5EAE	0.665539	621.897
165	B7BFFFFDEDE0E	0.665539	617.241
166	EFEDE7B7F7EAE	0.665539	609.428
167	6DF4FF2FB6EEE	0.665339	593.779
168	7DB6FF6DBEE4E	0.665339	589.85
169	DEFFFFFF7B4E4	0.664449	615.774
170	FA5F7EFA5FCE6	0.663229	585.629
171	B5E7E7E7ADEAE	0.66144	586.333
172	5F5EFF7AFA6EC	0.657369	600.576
173	5BFE7E7FDA6EC	0.657369	589.581
174	F8F77EEF1FCE6	0.654179	580.561
175	FC57FFEA3FCE6	0.654179	591.07
176	32FE7E7F4CCE6	0.653375	574.509
177	7E4EE7727ECE6	0.653375	574.478
178	7AEE66775ECE6	0.653375	564.174
179	365EFF7A6CCE6	0.653375	586.357
180	FFFFBDFFFFAAA	0.650982	656.349
181	B34F66F2CDEEE	0.650852	568.968
182	97EFE7F7E96EC	0.650811	595.284
183	B7FFBDFFEDAEA	0.650652	636.457
184	FFEFA5F7FFAEA	0.650652	623.406
185	7E5EFF7A7ECA6	0.649633	598.828
186	7AFE7E7F5ECA6	0.649633	587.233
187	79567E6A9EEEE	0.64876	568.456
188	97FFFFFFE96AC	0.648349	623.328
189	DFEFE7F7FB6AC	0.648349	611.112
190	5DF6FF6FBA6EC	0.648146	594.788
191	FF5BDBDAFFEEE	0.648119	628.133
192	FBFB5ADFDFEEE	0.648119	616.085
193	6EFCFF3F76CE6	0.646911	601.283
194	7EBEFF7D7EC46	0.646911	597.04
195	B35F7EFACDEAE	0.646084	592.1
196	FB4F66F2DFEAE	0.646084	581.028
197	34F6FF6F2CCE6	0.644032	579.743
198	7CE6E7673ECE6	0.644032	568.796
199	B6EFE7F76DCA6	0.643609	593.386
200	A75DFFBAE5EEE	0.643354	606.759
201	B71FFFF8EDE4E	0.643354	601.918
202	B3BF7EFDCDE4E	0.643354	590.327
203	FBAF66F5DFE4E	0.643354	580.229
204	A3FD7EBFC5EEE	0.643354	594.375
205	EF4DE7B2F7EEE	0.643354	594.294
206	FF0FE7F0FFE4E	0.643354	590.2
207	EBED66B7D7EEE	0.643354	583.608
208	B547E7E2ADEEE	0.641886	574.096
209	B1E766E78DEEE	0.641886	563.735
210	EF5DFFBAF7EAE	0.640256	622.193
211	FF1FFFF8FFE0E	0.640256	617.533
212	EBFD7EBFD7EAE	0.640256	610.014
213	FBBF7EFDDFE0E	0.640256	606.172
214	7CF6FF6F3ECA6	0.640083	592.571
215	7FEAC357FEEEE	0.639172	602.139
216	37FADB5FECEEE	0.639172	614.691
217	FDF3DBCFBFEEE	0.638583	622.094
218	7FFADB5FFEEAE	0.638507	631.862
219	EFBDFFBDF7E4E	0.637841	621.301
220	B557FFEAADEAE	0.63691	598.004
221	B1F77EEF8DEAE	0.63691	586.328
222	FD47E7E2BFEAE	0.63691	586.24
223	F9E766E79FEAE	0.63691	576.182
224	374EE772ECEAE	0.63684	581.384
225	33EE6677CCEAE	0.63684	569.982
226	B5B7FFEDADE4E	0.634259	595.798
227	A5F5FFAFA5EEE	0.634259	600.189
228	EDE5E7A7B7EEE	0.634259	588.742
229	FDA7E7E5BFE4E	0.634259	585.061
230	27ECE737E4EEE	0.633936	582.914
231	37AEE775ECE4E	0.633936	578.729
232	27FCFF3FE4EAE	0.631079	609.137
233	6FECE737F6EAE	0.631079	596.496
234	7FAEE775FEE0E	0.631079	592.526
235	37BEFF7DECE0E	0.631079	604.407
236	EDF5FFAFB7EAE	0.630953	616.025
237	FDB7FFEDBFE0E	0.630953	611.83
238	5EFEFF7F7A4E4	0.629855	602.362
239	7A5E7E7A5ECE6	0.629051	573.917
240	35E6E767ACEAE	0.627373	574.986
241	975FFFFAE96EC	0.62635	607.444
242	93FF7EFFC96EC	0.62635	595.373
243	DF4FE7F2FB6EC	0.62635	595.239
244	DBEF66F7DB6EC	0.62635	584.88
245	FF5FBDFAFFAEA	0.62493	636.993
246	FBFF3CFFDFAEA	0.62493	624.302
247	DBFF7EFFDB6AC	0.623469	611.918
248	DF5FFFFAFB6AC	0.623469	623.764
249	B64FE7F26DCE6	0.622726	580.21
250	B2EF66F74DCE6	0.622726	568.962
251	FEFBDBDF7FCE6	0.621735	631.505
252	CFFDFFBFF36EC	0.621187	627.758
253	DFBFFFFDFB64C	0.621187	623.467
254	7C56FF6A3ECE6	0.620165	579.223
255	78F67E6F1ECE6	0.620165	568.504
256	EB5D7EBAD7EEE	0.619443	594.538
257	FB1F7EF8DFE4E	0.619443	590.505
258	B1577EEA8DEEE	0.618728	573.908
259	F94766E29FEEE	0.618728	563.7
260	B2FF7EFF4DCA6	0.618685	593.122
261	FE4FE7F27FCA6	0.618685	593.047
262	B65FFFFA6DCA6	0.618685	605.847
263	FAEF66F75FCA6	0.618685	582.086
264	95F7FFEFA96EC	0.617441	601.11
265	DDE7E7E7BB6EC	0.617441	589.938
266	334E6672CCEEE	0.617334	558.528
267	17EEE777E86EC	0.616876	583.307
268	7FFEBD7FFEAAA	0.616708	641.177
269	37FEBD7FECAEA	0.616556	622.884
270	7FEEA577FEAEA	0.616556	609.661
271	B6BFFFFD6DC46	0.615987	603.45
272	FEAFE7F57FC46	0.615987	591.74
273	A6FDFFBF65CE6	0.615987	608.202
274	EEEDE7B777CE6	0.615987	595.721
275	FDF7BDEFBFAEA	0.615345	630.679
276	DDF7FFEFBB6AC	0.614352	617.864
277	17FEFF7FE86AC	0.614236	610.073
278	5FEEE777FA6AC	0.614236	597.692
279	7F5ADB5AFEEEE	0.613934	614.429
280	7BFA5A5FDEEEE	0.613934	602.197
281	B4E7E7E72DCE6	0.613696	574.039
282	EEFDFFBF77CA6	0.613617	624.995
283	FEBFFFFD7FC06	0.613617	620.441
284	F9577EEA9FEAE	0.613333	586.566
285	335E7E7ACCEAE	0.612388	580.563
286	7B4E6672DEEAE	0.612388	569.29
287	ED55FFAAB7EEE	0.610805	600.445
288	FD17FFE8BFE4E	0.610805	596.062
289	E9F57EAF97EEE	0.610805	589.284
290	F9B77EED9FE4E	0.610805	585.676
291	36EEE7776CCA6	0.610151	581.869
292	6F4CE732F6EEE	0.609607	582.208
293	275CFF3AE4EEE	0.609607	594.878
294	23FC7E3FC4EEE	0.609607	582.26
295	7F0EE770FEE4E	0.609607	578.037
296	6BEC6637D6EEE	0.609607	571.311
297	371EFF78ECE4E	0.609607	589.949
298	33BE7E7DCCE4E	0.609607	578.134
299	7BAE6675DEE4E	0.609607	567.86
300	B4F7FFEF2DCA6	0.609448	599.011
301	FCE7E7E73FCA6	0.609448	587.265
302	31E666678CEEE	0.608532	552.945
303	3546E762ACEEE	0.608532	563.565
304	B7EBC3D7EDEEE	0.608046	608.644
305	B7FBDBDFEDEAE	0.607082	640.093
306	FFEBC3D7FFEAE	0.607082	626.431
307	6F5CFF3AF6EAE	0.606331	608.797
308	7BBE7E7DDEE0E	0.606331	592.523
309	7F1EFF78FEE0E	0.606331	604.067
310	6BFC7E3FD6EAE	0.606331	596.426
311	7DF2DB4FBEEEE	0.604561	607.99
312	6FBCFF3DF6E4E	0.603863	607.185
313	3556FF6AACEAE	0.603378	586.333
314	31F67E6F8CEAE	0.603378	574.422
315	7D46E762BEEAE	0.603378	574.363
316	79E666679EEAE	0.603378	564.089
317	DB5F7EFADB6EC	0.602842	595.668
318	6DE4E727B6EEE	0.600675	576.289
319	25F4FF2FA4EEE	0.600675	587.922
320	35B6FF6DACE4E	0.600675	583.452
321	7DA6E765BEE4E	0.600675	572.536
322	B7AFE7F5EDE0E	0.600344	598.516
323	A7EDE7B7E5EAE	0.600344	602.973
324	FEFFBDFF7F8E2	0.599541	640.948
325	DEEFE7F77B4E4	0.599304	596.984
326	96FFFFFF694E4	0.599304	609.193
327	FA4F66F25FCE6	0.599175	568.623
328	B25F7EFA4DCE6	0.599175	579.711
329	6DF4FF2FB6EAE	0.597191	602.233
330	7DB6FF6DBEE0E	0.597191	597.976
331	DEFFFFFF7B4A4	0.597152	626.974
332	FA5F7EFA5FCA6	0.594716	593.102
333	DD57FFEABB6EC	0.59439	601.496
334	D9F77EEF9B6EC	0.59439	590.687
335	175EFF7AE86EC	0.59295	595.091
336	13FE7E7FC86EC	0.59295	582.793
337	5F4EE772FA6EC	0.59295	582.69
338	5BEE6677DA6EC	0.59295	572.125
339	EE5DFFBA77CE6	0.59214	608.227
340	FE1FFFF87FC46	0.59214	603.474
341	EAFD7EBF57CE6	0.59214	596.005
342	FABF7EFD5FC46	0.59214	592.093
343	7F5EBD7AFEAEA	0.591369	622.71
344	7BFE3C7FDEAEA	0.591369	609.823
345	B0F77EEF0DCE6	0.590602	573.815
346	F8E766E71FCE6	0.590602	563.679
347	B457FFEA2DCE6	0.590602	585.561
348	FC47E7E23FCE6	0.590602	573.776
349	364EE7726CCE6	0.589981	569.529
350	32EE66774CCE6	0.589981	558.005
351	5F5EFF7AFA6AC	0.589891	609.845
352	5BFE7E7FDA6AC	0.589891	597.812
353	7EFADB5F7ECE6	0.588322	617.079
354	5FBEFF7DFA64C	0.587557	608.808
355	4FFCFF3FF26EC	0.587557	613.159
356	6B5C7E3AD6EEE	0.586231	581.853
357	7B1E7E78DEE4E	0.586231	577.745
358	FC57FFEA3FCA6	0.585935	599.087
359	F8F77EEF1FCA6	0.585935	587.62
360	31567E6A8CEEE	0.585909	562.866
361	794666629EEEE	0.585909	552.434
362	B7EFA5F7EDAEA	0.5858	616.644
363	7AEE66775ECA6	0.585762	569.768
364	32FE7E7F4CCA6	0.585762	581
365	7E4EE7727ECA6	0.585762	580.957
366	365EFF7A6CCA6	0.585762	593.979
367	B7FFBDFFEDAAA	0.585653	650.063
368	FFEFA5F7FFAAA	0.585653	635.631
369	15F6FF6FA86EC	0.584204	588.366
370	5DE6E767BA6EC	0.584204	577.015
371	97EFE7F7E96AC	0.583875	604.08
372	B75BDBDAEDEEE	0.583581	622.307
373	B3FB5ADFCDEEE	0.583581	608.801
374	FF4BC3D2FFEEE	0.583581	608.646
375	FBEB42D7DFEEE	0.583581	597.122
376	ECF5FFAF37CE6	0.583437	601.907
377	FCB7FFED3FC46	0.583437	597.636
378	26FCFF3F64CE6	0.583012	595.698
379	6EECE73776CE6	0.583012	583.018
380	7EAEE7757EC46	0.583012	578.96
381	36BEFF7D6CC46	0.583012	590.86
382	B34F66F2CDEAE	0.582701	574.689
383	FF5BDBDAFFEAE	0.582199	640.738
384	FBFB5ADFDFEAE	0.582199	627.459
385	7DF6BD6FBEAEA	0.581948	615.961
386	34E6E7672CCE6	0.581114	562.969
387	5DF6FF6FBA6AC	0.580938	603.54
388	6EFCFF3F76CA6	0.580464	610.888
389	7EBEFF7D7EC06	0.580464	606.266
390	79567E6A9EEAE	0.580337	574.109
391	EFF9DB9FF7EEE	0.580015	645.544
392	FFBBDBDDFFE4E	0.580015	640.79
393	B3AF66F5CDE4E	0.579943	572.714
394	A74DE7B2E5EEE	0.579943	588.536
395	B70FE7F0EDE4E	0.579943	583.872
396	A3ED66B7C5EEE	0.579943	576.581
397	6D54FF2AB6EEE	0.577756	587.598
398	7D16FF68BEE4E	0.577756	583.138
399	69F47E2F96EEE	0.577756	576.228
400	79B67E6D9EE4E	0.577756	572.551
401	34F6FF6F2CCA6	0.576689	586.732
402	7CE6E7673ECA6	0.576689	574.784
403	A75DFFBAE5EAE	0.576368	616.649
404	B71FFFF8EDE0E	0.576368	611.33
405	A3FD7EBFC5EAE	0.576368	602.997
406	B3BF7EFDCDE0E	0.576368	598.6
407	EF4DE7B2F7EAE	0.576368	602.894
408	FF0FE7F0FFE0E	0.576368	598.446
409	EBED66B7D7EAE	0.576368	591.223
410	FBAF66F5DFE0E	0.576368	587.601
411	DE5FFFFA7B4E4	0.575861	609.346
412	DAFF7EFF5B4E4	0.575861	597.475
413	37EAC357ECEEE	0.575293	595.833
414	B5F3DBCFADEEE	0.574521	615.223
415	FDE3C3C7BFEEE	0.574521	602.741
416	37FADB5FECEAE	0.574151	625.865
417	7FEAC357FEEAE	0.574151	612.017
418	B547E7E2ADEAE	0.574004	580.285
419	B1E766E78DEAE	0.574004	569.022
420	A7BDFFBDE5E4E	0.573924	614.375
421	EFADE7B5F7E4E	0.573924	601.831
422	FDF3DBCFBFEAE	0.572931	634.162
423	EFBDFFBDF7E0E	0.57202	633.474
424	A5E5E7A7A5EEE	0.571324	582.072
425	B5A7E7E5ADE4E	0.571324	577.866
426	5B5E7E7ADA6EC	0.569977	582.493
427	F8577EEA1FCE6	0.568462	573.898
428	27ECE737E4EAE	0.567851	590.467
429	37AEE775ECE0E	0.567851	585.924
430	A5F5FFAFA5EAE	0.567542	609.434
431	B5B7FFEDADE0E	0.567542	604.637
432	EDE5E7A7B7EAE	0.567542	596.859
433	FDA7E7E5BFE0E	0.567542	592.887
434	DCF7FFEF3B4E4	0.567345	603.299
435	325E7E7A4CCE6	0.566965	568.477
436	7A4E66725ECE6	0.566965	557.15
437	7EFEBD7F7E8E2	0.566753	625.898
438	16FEFF7F684E4	0.566677	596.183
439	5EEEE7777A4E4	0.566677	583.783
440	5EFEFF7F7A4A4	0.564346	612.302
441	DFFBDBDFFB6EC	0.564263	648.461
442	974FE7F2E96EC	0.56366	588.892
443	93EF66F7C96EC	0.56366	577.281
444	7A5E7E7A5ECA6	0.562328	580.385
445	5D56FF6ABA6EC	0.561689	588.146
446	59F67E6F9A6EC	0.561689	577.136
447	B75FBDFAEDAEA	0.561386	631.197
448	B3FF3CFFCDAEA	0.561386	616.922
449	FF4FA5F2FFAEA	0.561386	616.744
450	FBEF24F7DFAEA	0.561386	604.607
451	FF5FBDFAFFAAA	0.560821	650.911
452	FBFF3CFFDFAAA	0.560821	636.883
453	975FFFFAE96AC	0.560303	617.603
454	93FF7EFFC96AC	0.560303	604.3
455	DF4FE7F2FB6AC	0.560303	604.136
456	DBEF66F7DB6AC	0.560303	592.832
457	FB5B5ADADFEEE	0.56007	609.17
458	6E5CFF3A76CE6	0.5597	595.092
459	7E1EFF787EC46	0.5597	590.257
460	6AFC7E3F56CE6	0.5597	582.648
461	7ABE7E7D5EC46	0.5597	578.664
462	EFFDBDBFF7AEA	0.558718	656.256
463	FFBFBDFDFFA4A	0.558718	651.279
464	30F67E6F0CCE6	0.558555	562.192
465	7C46E7623ECE6	0.558555	562.184
466	3456FF6A2CCE6	0.558555	574.215
467	78E666671ECE6	0.558555	551.833
468	B6FBDBDF6DCE6	0.558437	624.968
469	FEEBC3D77FCE6	0.558437	611.272
470	DFAFE7F5FB64C	0.557992	603.687
471	87FDFFBFE16EC	0.557992	620.851
472	97BFFFFDE964C	0.557992	615.928
473	CFEDE7B7F36EC	0.557992	607.736
474	FEFBDBDF7FCA6	0.557783	645.096
475	B14766E28DEEE	0.557607	557.413
476	A35D7EBAC5EEE	0.55734	588.264
477	B31F7EF8CDE4E	0.55734	583.656
478	EB4D66B2D7EEE	0.55734	576.459
479	FB0F66F0DFE4E	0.55734	572.62
480	B2EF66F74DCA6	0.556544	575.024
481	B64FE7F26DCA6	0.556544	587.315
482	CFFDFFBFF36AC	0.556305	640.88
483	DFBFFFFDFB60C	0.556305	636.189
484	95E7E7E7A96EC	0.555228	582.68
485	A6EDE7B765CE6	0.553817	589.238
486	B6AFE7F56DC46	0.553817	584.682
487	7C56FF6A3ECA6	0.553711	586.2
488	78F67E6F1ECA6	0.553711	574.509
489	37EEA577ECAEA	0.553671	603.31
490	EB5D7EBAD7EAE	0.553347	603.282
491	FB1F7EF8DFE0E	0.553347	598.898
492	7FEEA577FEAAA	0.553347	620.602
493	37FEBD7FECAAA	0.553347	635.241
494	B5F7BDEFADAEA	0.552277	623.751
495	FDE7A5E7BFAEA	0.552277	610.56
496	B1577EEA8DEAE	0.551736	580.118
497	F94766E29FEAE	0.551736	569.01
498	17EEE777E86AC	0.55173	591.066
499	DDE7E7E7BB6AC	0.551663	598.388
500	95F7FFEFA96AC	0.551663	610.656
501	FDF7BDEFBFAAA	0.551505	644.033
502	F9F35ACF9FEEE	0.551467	603.6
503	FD53DBCABFEEE	0.551467	615.704
504	375ADB5AECEEE	0.551364	609.04
505	33FA5A5FCCEEE	0.551364	595.289
506	7F4AC352FEEEE	0.551364	595.168
507	7BEA4257DEEEE	0.551364	583.429
508	6CF4FF2F36CE6	0.551161	588.361
509	7CB6FF6D3EC46	0.551161	584.015
510	EF1DFFB8F7E4E	0.551025	614.729
511	EBBD7EBDD7E4E	0.551025	602.562
512	334E6672CCEAE	0.550973	563.43
513	A6FDFFBF65CA6	0.55097	618.725
514	B6BFFFFD6DC06	0.55097	613.505
515	EEEDE7B777CA6	0.55097	604.934
516	FEAFE7F57FC06	0.55097	600.613
517	7F5ADB5AFEEAE	0.549803	625.734
518	7BFA5A5FDEEAE	0.549803	612.245
519	A1F57EAF85EEE	0.549178	582.102
520	B517FFE8ADE4E	0.549178	589.621
521	B1B77EED8DE4E	0.549178	577.965
522	ED45E7A2B7EEE	0.549178	582.04
523	F9A766E59FE4E	0.549178	567.953
524	A555FFAAA5EEE	0.549178	594.628
525	FD07E7E0BFE4E	0.549178	577.853
526	E9E566A797EEE	0.549178	571.357
527	370EE770ECE4E	0.548163	572.183
528	23EC6637C4EEE	0.548163	564.717
529	274CE732E4EEE	0.548163	576.955
530	33AE6675CCE4E	0.548163	560.755
531	B4E7E7E72DCA6	0.547784	580.57
532	6FF8DB1FF6EEE	0.547568	629.773
533	7FBADB5DFEE4E	0.547568	624.946
534	E9F57EAF97EAE	0.544977	597.579
535	FD17FFE8BFE0E	0.544977	605.038
536	F9B77EED9FE0E	0.544977	593.687
537	ED55FFAAB7EAE	0.544977	609.834
538	B7EBC3D7EDEAE	0.544456	619.382
539	6BEC6637D6EAE	0.54441	577.844
540	275CFF3AE4EAE	0.54441	603.723
541	371EFF78ECE0E	0.54441	598.306
542	23FC7E3FC4EAE	0.54441	589.812
543	33BE7E7DCCE0E	0.54441	585.332
544	6F4CE732F6EAE	0.54441	589.744
545	7F0EE770FEE0E	0.54441	585.211
546	7BAE6675DEE0E	0.54441	574.147
547	5E5EFF7A7A4E4	0.543768	595.676
548	5AFE7E7F5A4E4	0.543768	583.591
549	DFFFBDFFFB2E8	0.543313	659.582
550	EDB5FFADB7E4E	0.542733	608.625
551	35F2DB4FACEEE	0.542467	601.507
552	7DE2C347BEEEE	0.542467	588.838
553	3546E762ACEAE	0.54244	568.91
554	31E666678CEAE	0.54244	557.362
555	27BCFF3DE4E4E	0.541914	600.655
556	6FACE735F6E4E	0.541914	587.922
557	935F7EFAC96EC	0.541461	588.782
558	DB4F66F2DB6EC	0.541461	577.289
559	7DF2DB4FBEEAE	0.5407	618.686
560	6FBCFF3DF6E0E	0.539832	617.976
561	35A6E765ACE4E	0.539707	565.768
562	25E4E727A4EEE	0.539707	570.073
563	B24F66F24DCE6	0.538818	562.407
564	FB5F3CFADFAEA	0.537926	617.411
565	96EFE7F7694E4	0.537856	589.882
566	DB5F7EFADB6AC	0.537685	604.744
567	FEFFBDFF7F8A2	0.537401	655.981
568	B6FFBDFF6D8E2	0.537238	634.43
569	FEEFA5F77F8E2	0.537238	619.926
570	78567E6A1ECE6	0.536951	561.735
571	25F4FF2FA4EAE	0.535747	596.061
572	35B6FF6DACE0E	0.535747	591.177
573	6DE4E727B6EAE	0.535747	583.286
574	7DA6E765BEE0E	0.535747	579.237
575	CF5DFFBAF36EC	0.535496	621.367
576	DBBF7EFDDB64C	0.535496	604.679
577	DF1FFFF8FB64C	0.535496	616.448
578	CBFD7EBFD36EC	0.535496	608.641
579	5CF6FF6F3A4E4	0.535416	589.212
580	96FFFFFF694A4	0.535227	620.058
581	DEEFE7F77B4A4	0.535227	606.567
582	FE5BDBDA7FCE6	0.534991	625.248
583	FAFB5ADF5FCE6	0.534991	611.9
584	B25F7EFA4DCA6	0.533883	586.818
585	FA4F66F25FCA6	0.533883	574.686
586	9557FFEAA96EC	0.533485	595.05
587	91F77EEF896EC	0.533485	582.896
588	DD47E7E2BB6EC	0.533485	582.777
589	D9E766E79B6EC	0.533485	572.483
590	174EE772E86EC	0.532228	576.825
591	13EE6677C86EC	0.532228	564.94
592	5FFADB5FFA6EC	0.532164	632.042
593	A65DFFBA65CE6	0.531278	602.692
594	A2FD7EBF45CE6	0.531278	588.948
595	B2BF7EFD4DC46	0.531278	584.457
596	FE0FE7F07FC46	0.531278	584.359
597	EAED66B757CE6	0.531278	577.185
598	FAAF66F55FC46	0.531278	573.488
599	B61FFFF86DC46	0.531278	597.251
600	EE4DE7B277CE6	0.531278	588.903
601	B447E7E22DCE6	0.530722	567.969
602	B0E766E70DCE6	0.530722	556.615
603	375EBD7AECAEA	0.529792	617.36
604	33FE3C7FCCAEA	0.529792	602.827
605	7F4EA572FEAEA	0.529792	602.685
606	7BEE2477DEAEA	0.529792	590.329
607	DD57FFEABB6AC	0.529502	611.213
608	D9F77EEF9B6AC	0.529502	599.356
609	FD57BDEABFAEA	0.529274	624.368
610	F9F73CEF9FAEA	0.529274	611.575
611	7F5EBD7AFEAAA	0.529049	635.247
612	7BFE3C7FDEAAA	0.529049	620.985
613	175EFF7AE86AC	0.528693	604.129
614	13FE7E7FC86AC	0.528693	590.576
615	5BEE6677DA6AC	0.528693	578.922
616	5F4EE772FA6AC	0.528693	590.447
617	7B5A5A5ADEEEE	0.528388	594.96
618	EAFD7EBF57CA6	0.528013	605.394
619	EE5DFFBA77CA6	0.528013	618.898
620	FE1FFFF87FC06	0.528013	613.668
621	FABF7EFD5FC06	0.528013	601.149
622	E9557EAA97EEE	0.527986	582.459
623	F9177EE89FE4E	0.527986	578.347
624	CDF5FFAFB36EC	0.527391	615.031
625	DDB7FFEDBB64C	0.527391	610.663
626	36FADB5F6CCE6	0.526993	610.971
627	7EEAC3577ECE6	0.526993	597.07
628	6FFCBD3FF6AEA	0.526895	639.776
629	7FBEBD7DFEA4A	0.526895	634.716
630	314666628CEEE	0.526755	546.67
631	07FCFF3FE06EC	0.526329	606.647
632	17BEFF7DE864C	0.526329	601.641
633	4FECE737F26EC	0.526329	593.342
634	5FAEE775FA64C	0.526329	589.22
635	FCF3DBCF3FCE6	0.526324	618.46
636	7EFADB5F7ECA6	0.526161	629.254
637	331E7E78CCE4E	0.526095	571.352
638	235C7E3AC4EEE	0.526095	576.063
639	6B4C6632D6EEE	0.526095	564.019
640	7B0E6670DEE4E	0.526095	560.086
641	EEBDFFBD77C46	0.525721	617.543
642	364EE7726CCA6	0.525589	575.775
643	32EE66774CCA6	0.525589	563.178
644	FC47E7E23FCA6	0.525579	580.323
645	B0F77EEF0DCA6	0.525579	580.376
646	F8E766E71FCA6	0.525579	569.343
647	B457FFEA2DCA6	0.525579	593.278
648	5FBEFF7DFA60C	0.524465	620.053
649	4FFCFF3FF26AC	0.524465	624.815
650	B7EFA5F7EDAAA	0.524022	628.559
651	15E6E767A86EC	0.523959	570.191
652	B4B7FFED2DC46	0.523052	590.392
653	A4F5FFAF25CE6	0.523052	595.291
654	ECE5E7A737CE6	0.523052	582.721
655	FCA7E7E53FC46	0.523052	578.669
656	26ECE73764CE6	0.522809	577.032
657	36AEE7756CC46	0.522809	572.371
658	B74BC3D2EDEEE	0.52274	602.252
659	B3EB42D7CDEEE	0.52274	589.271
660	6B5C7E3AD6EAE	0.521924	589.423
661	7B1E7E78DEE0E	0.521924	584.96
662	B3FB5ADFCDEAE	0.520881	619.741
663	FF4BC3D2FFEAE	0.520881	619.549
664	FBEB42D7DFEAE	0.520881	606.873
665	B75BDBDAEDEAE	0.520881	634.747
666	35F6BD6FACAEA	0.520847	609.428
667	7DE6A567BEAEA	0.520847	596.045
668	31567E6A8CEAE	0.520706	568.146
669	794666629EEAE	0.520706	556.793
670	15F6FF6FA86AC	0.520216	596.728
671	5DE6E767BA6AC	0.520216	584.268
672	7D52DB4ABEEEE	0.519949	601.274
673	79F25A4F9EEEE	0.519949	588.959
674	7DF6BD6FBEAAA	0.519897	627.849
675	26FCFF3F64CA6	0.519785	605.079
676	36BEFF7D6CC06	0.519785	599.764
677	6EECE73776CA6	0.519785	591.071
678	7EAEE7757EC06	0.519785	586.669
679	FCB7FFED3FC06	0.519579	607.291
680	ECF5FFAF37CA6	0.519579	611.959
681	6F1CFF38F6E4E	0.51955	600.297
682	6BBC7E3DD6E4E	0.51955	587.919
683	A7F9DB9FE5EEE	0.518668	638.752
684	B7BBDBDDEDE4E	0.518668	633.254
685	EFE9C397F7EEE	0.518668	623.928
686	FFABC3D5FFE4E	0.518668	619.442
687	EFF9DB9FF7EAE	0.51848	661.524
688	FFBBDBDDFFE0E	0.51848	656.3
689	3516FF68ACE4E	0.518096	577.175
690	2554FF2AA4EEE	0.518096	582.29
691	21F47E2F84EEE	0.518096	569.482
692	31B67E6D8CE4E	0.518096	565.251
693	6D44E722B6EEE	0.518096	569.454
694	7D06E760BEE4E	0.518096	565.171
695	69E4662796EEE	0.518096	558.516
696	79A666659EE4E	0.518096	555.025
697	34E6E7672CCA6	0.516992	568.584
698	A74DE7B2E5EAE	0.516178	596.834
699	B70FE7F0EDE0E	0.516178	591.723
700	A3ED66B7C5EAE	0.516178	583.686
701	B3AF66F5CDE0E	0.516178	579.505
702	965FFFFA694E4	0.51572	603.147
703	92FF7EFF494E4	0.51572	589.775
704	DE4FE7F27B4E4	0.51572	589.669
705	DAEF66F75B4E4	0.51572	578.34
706	B5E3C3C7ADEEE	0.514156	595.283
707	FE5FBDFA7F8E2	0.513842	634.87
708	FAFF3CFF5F8E2	0.513842	620.731
709	6D54FF2AB6EAE	0.513718	595.771
710	7D16FF68BEE0E	0.513718	590.894
711	69F47E2F96EAE	0.513718	583.293
712	79B67E6D9EE0E	0.513718	579.328
713	A7ADE7B5E5E4E	0.513704	594.319
714	37EAC357ECEAE	0.513493	605.404
715	D9577EEA9B6EC	0.512697	583.406
716	DE5FFFFA7B4A4	0.512673	620.387
717	DAFF7EFF5B4A4	0.512673	607.278
718	B5F3DBCFADEAE	0.51209	626.938
719	FDE3C3C7BFEAE	0.51209	613.114
720	5FFEBD7FFA2E8	0.511837	642.412
721	6DB4FF2DB6E4E	0.511422	593.754
722	A7BDFFBDE5E0E	0.511324	626.19
723	EFADE7B5F7E0E	0.511324	612.281
724	135E7E7AC86EC	0.510563	576.07
725	5B4E6672DA6EC	0.510563	564.346
726	CEFDFFBF734E4	0.510515	624.522
727	DEBFFFFD7B444	0.510515	619.734
728	B0577EEA0DCE6	0.50989	567.602
729	F84766E21FCE6	0.50989	556.48
730	EA5D7EBA57CE6	0.509692	588.989
731	FA1F7EF85FC46	0.509692	584.516
732	324E66724CCE6	0.508576	551.496
733	FFFB99DFFFAEA	0.50784	682.85
734	A5E5E7A7A5EAE	0.507828	589.733
735	B5A7E7E5ADE0E	0.507828	585.155
736	94F7FFEF294E4	0.507681	596.022
737	DCE7E7E73B4E4	0.507681	583.783
738	16EEE777684E4	0.507196	577.157
739	7B5E3C7ADEAEA	0.506867	602.553
740	5B5E7E7ADA6AC	0.50661	590.314
741	36FEBD7F6C8E2	0.506417	619.817
742	7EEEA5777E8E2	0.506417	605.096
743	7EFEBD7F7E8A2	0.506403	639.428
744	FCF7BDEF3F8E2	0.505127	627.733
745	DCF7FFEF3B4A4	0.504426	613.763
746	16FEFF7F684A4	0.504389	605.822
747	5EEEE7777A4A4	0.504389	592.123
748	4F5CFF3AF26EC	0.504369	606.414
749	5F1EFF78FA64C	0.504369	601.416
750	4BFC7E3FD26EC	0.504369	593.473
751	5BBE7E7DDA64C	0.504369	589.442
752	F8577EEA1FCA6	0.504329	580.52
753	7AFA5A5F5ECE6	0.504081	596.897
754	7E5ADB5A7ECE6	0.504081	610.474
755	DFFBDBDFFB6AC	0.503668	665.193
756	97FBDBDFE96EC	0.503639	640.983
757	DFEBC3D7FB6EC	0.503639	626.489
758	325E7E7A4CCA6	0.503462	574.628
759	7A4E66725ECA6	0.503462	562.235
760	1556FF6AA86EC	0.502751	582.185
761	11F67E6F886EC	0.502751	569.76
762	59E666679A6EC	0.502751	559.132
763	5D46E762BA6EC	0.502751	569.674
764	EC55FFAA37CE6	0.501924	595.444
765	FC17FFE83FC46	0.501924	590.551
766	E8F57EAF17CE6	0.501924	583.162
767	F8B77EED1FC46	0.501924	579.196
768	B74FA5F2EDAEA	0.501539	610.305
769	B3EF24F7CDAEA	0.501539	596.591
770	974FE7F2E96AC	0.500835	597.407
771	93EF66F7C96AC	0.500835	584.646
772	6E4CE73276CE6	0.500805	576.058
773	7AAE66755EC46	0.500805	560.279
774	265CFF3A64CE6	0.500805	590.114
775	361EFF786CC46	0.500805	584.557
776	22FC7E3F44CE6	0.500805	576.066
777	7E0EE7707EC46	0.500805	571.412
778	6AEC663756CE6	0.500805	564.068
779	32BE7E7D4CC46	0.500805	571.475
780	30E666670CCE6	0.500643	545.28
781	3446E7622CCE6	0.500643	556.969
782	FB4B42D2DFEEE	0.500537	589.261
783	B35B5ADACDEEE	0.500537	602.148
784	B75FBDFAEDAAA	0.500497	645.018
785	B3FF3CFFCDAAA	0.500497	629.097
786	FF4FA5F2FFAAA	0.500497	628.878
787	FBEF24F7DFAAA	0.500497	615.477
788	FFBFBDFDFFA0A	0.498995	668.472
789	EFFDBDBFF7AAA	0.498995	673.941
790	A34D66B2C5EEE	0.498934	569.806
791	B30F66F0CDE4E	0.498934	565.381
792	B6EBC3D76DCE6	0.498837	604.087
793	5D56FF6ABA6AC	0.49859	596.563
794	59F67E6F9A6AC	0.49859	584.49
795	87EDE7B7E16EC	0.498494	600.19
796	97AFE7F5E964C	0.498494	595.51
797	7D56BD6ABEAEA	0.498379	609.263
798	79F63C6F9EAEA	0.498379	596.253
799	A7FDBDBFE5AEA	0.498365	649.538
800	B7BFBDFDEDA4A	0.498365	643.749
801	EFEDA5B7F7AEA	0.498365	633.788
802	FFAFA5F5FFA4A	0.498365	629.09
803	FB5B5ADADFEAE	0.49826	620.332
804	B6FBDBDF6DCA6	0.497707	638.331
805	FEEBC3D77FCA6	0.497707	623.07
806	69547E2A96EEE	0.49744	569.232
807	79167E689EE4E	0.49744	565.028
808	6E5CFF3A76CA6	0.497362	604.501
809	7E1EFF787EC06	0.497362	599.182
810	6AFC7E3F56CA6	0.497362	590.756
811	7ABE7E7D5EC06	0.497362	586.433
812	5DB6FF6DBA64C	0.496428	595.182
813	4DF4FF2FB26EC	0.496428	599.62
814	97BFFFFDE960C	0.496331	628.212
815	CFEDE7B7F36AC	0.496331	619.053
816	DFAFE7F5FB60C	0.496331	614.643
817	87FDFFBFE16AC	0.496331	633.652
818	EBF95A9FD7EEE	0.496169	625.074
819	FBBB5ADDDFE4E	0.496169	620.674
820	EF59DB9AF7EEE	0.496169	639.497
821	FF1BDBD8FFE4E	0.496169	633.987
822	7CF2DB4F3ECE6	0.495578	603.202
823	3456FF6A2CCA6	0.495322	580.946
824	7C46E7623ECA6	0.495322	567.721
825	78E666671ECA6	0.495322	556.464
826	30F67E6F0CCA6	0.495322	567.739
827	6EBCFF3D76C46	0.495019	602.276
828	DA5F7EFA5B4E4	0.494539	589.963
829	A35D7EBAC5EAE	0.494464	596.617
830	B31F7EF8CDE0E	0.494464	591.564
831	EB4D66B2D7EAE	0.494464	583.615
832	FB0F66F0DFE0E	0.494464	579.462
833	B14766E28DEAE	0.493835	562.229
834	37EEA577ECAAA	0.493683	613.977
835	B5E7A5E7ADAEA	0.492907	602.969
836	24F4FF2F24CE6	0.492743	582.244
837	34B6FF6D2CC46	0.492743	577.24
838	7CA6E7653EC46	0.492743	565.285
839	6CE4E72736CE6	0.492743	569.432
840	95E7E7E7A96AC	0.492671	590.594
841	374AC352ECEEE	0.49249	589.297
842	33EA4257CCEEE	0.49249	576.026
843	B553DBCAADEEE	0.492411	609.202
844	B1F35ACF8DEEE	0.492411	595.517
845	FD43C3C2BFEEE	0.492411	595.377
846	F9E342C79FEEE	0.492411	583.866
847	A71DFFB8E5E4E	0.492113	608.162
848	A3BD7EBDC5E4E	0.492113	594.416
849	EF0DE7B0F7E4E	0.492113	594.283
850	EBAD66B5D7E4E	0.492113	582.71
851	A6EDE7B765CA6	0.492021	598.068
852	B6AFE7F56DC06	0.492021	593.079
853	B5F7BDEFADAAA	0.491658	636.796
854	FDE7A5E7BFAAA	0.491658	622.129
855	A545E7A2A5EEE	0.491248	575.841
856	B507E7E0ADE4E	0.491248	571.02
857	A1E566A785EEE	0.491248	563.776
858	B1A766E58DE4E	0.491248	559.834
859	375ADB5AECEAE	0.490453	620.216
860	33FA5A5FCCEAE	0.490453	604.93
861	7BEA4257DEEAE	0.490453	591.869
862	7F4AC352FEEAE	0.490453	604.778
863	FD53DBCABFEAE	0.489926	627.671
864	F9F35ACF9FEAE	0.489926	614.275
865	EF1DFFB8F7E0E	0.489314	626.777
866	EBBD7EBDD7E0E	0.489314	613.297
867	7CB6FF6D3EC06	0.489093	592.336
868	6CF4FF2F36CA6	0.489093	597.084
869	27F8DB1FE4EEE	0.488188	623.391
870	37BADB5DECE4E	0.488188	617.798
871	6FE8C317F6EEE	0.488188	608.352
872	7FAAC355FEE4E	0.488188	603.79
873	EDF1DB8FB7EEE	0.487913	632.345
874	FDB3DBCDBFE4E	0.487913	627.467
875	6FF8DB1FF6EAE	0.487822	644.116
876	7FBADB5DFEE0E	0.487822	638.798
877	DC57FFEA3B4E4	0.486956	596.32
878	D8F77EEF1B4E4	0.486956	584.46
879	A555FFAAA5EAE	0.486571	603.708
880	B517FFE8ADE0E	0.486571	598.182
881	A1F57EAF85EAE	0.486571	589.851
882	B1B77EED8DE0E	0.486571	585.348
883	ED45E7A2B7EAE	0.486571	589.77
884	FD07E7E0BFE0E	0.486571	585.208
885	E9E566A797EAE	0.486571	578.084
886	F9A766E59FE0E	0.486571	574.434
887	274CE732E4EAE	0.486187	584.243
888	33AE6675CCE0E	0.486187	566.5
889	370EE770ECE0E	0.486187	579.014
890	23EC6637C4EAE	0.486187	570.784
891	5AEE66775A4E4	0.485595	564.682
892	165EFF7A684E4	0.485595	590.008
893	12FE7E7F484E4	0.485595	576.343
894	5E4EE7727A4E4	0.485595	576.275
895	DFFFBDFFFB2A8	0.484528	678.113
896	A5B5FFADA5E4E	0.484298	600.921
897	EDA5E7A5B7E4E	0.484298	588.36
898	35E2C347ACEEE	0.48407	581.847
899	934F66F2C96EC	0.483777	569.978
900	DFEFA5F7FB2E8	0.483682	636.749
901	97FFBDFFE92E8	0.483682	652.154
902	27ACE735E4E4E	0.483661	580.883
903	7AFE3C7F5E8E2	0.483556	605.027
904	7E5EBD7A7E8E2	0.483556	619.407
905	59567E6A9A6EC	0.482498	569.634
906	5E5EFF7A7A4A4	0.48237	605.362
907	5AFE7E7F5A4A4	0.48237	592.021
908	35F2DB4FACEAE	0.481826	611.876
909	7DE2C347BEEAE	0.481826	597.848
910	DF5BDBDAFB6EC	0.481543	641.944
911	DBFB5ADFDB6EC	0.481543	627.966
912	EDB5FFADB7E0E	0.481292	620.081
913	27BCFF3DE4E0E	0.481103	611.116
914	6FACE735F6E0E	0.481103	597.001
915	30567E6A0CCE6	0.480346	556.015
916	784666621ECE6	0.480346	544.601
917	4EFCFF3F724E4	0.48016	608.678
918	5EBEFF7D7A444	0.48016	603.812
919	7A1E7E785EC46	0.479755	570.872
920	6A5C7E3A56CE6	0.479755	575.443
921	935F7EFAC96AC	0.479524	597.382
922	DB4F66F2DB6AC	0.479524	584.73
923	B35F3CFACDAEA	0.479386	610.296
924	FB4F24F2DFAEA	0.479386	596.649
925	B6EFA5F76D8E2	0.478632	612.676
926	FEEFA5F77F8A2	0.478319	633.086
927	B6FFBDFF6D8A2	0.478319	649.306
928	35A6E765ACE0E	0.478001	571.974
929	25E4E727A4EAE	0.478001	576.659
930	FB5F3CFADFAAA	0.477926	629.87
931	14F6FF6F284E4	0.47772	582.408
932	5CE6E7673A4E4	0.47772	569.936
933	7FFA995FFEAEA	0.477547	664.374
934	875DFFBAE16EC	0.477306	614.852
935	971FFFF8E964C	0.477306	609.168
936	83FD7EBFC16EC	0.477306	600.438
937	93BF7EFDC964C	0.477306	595.84
938	CF4DE7B2F36EC	0.477306	600.296
939	DF0FE7F0FB64C	0.477306	595.637
940	CBED66B7D36EC	0.477306	588.198
941	DBAF66F5DB64C	0.477306	584.506
942	96EFE7F7694A4	0.477	598.997
943	B24F66F24DCA6	0.476747	568.018
944	B65BDBDA6DCE6	0.476699	619.149
945	B2FB5ADF4DCE6	0.476699	604.019
946	FE4BC3D27FCE6	0.476699	603.894
947	FAEB42D75FCE6	0.476699	591.167
948	9547E7E2A96EC	0.476278	575.901
949	91E766E7896EC	0.476278	564.248
950	EF5DBDBAF7AEA	0.475917	650.518
951	FF1FBDF8FFA4A	0.475917	644.709
952	EBFD3CBFD7AEA	0.475917	635.19
953	FBBF3CFDDFA4A	0.475917	630.579
954	FAFB5ADF5FCA6	0.475149	624.018
955	FE5BDBDA7FCA6	0.475149	638.888
956	7CF6BD6F3E8E2	0.475005	611.743
957	DF1FFFF8FB60C	0.474725	629.007
958	DBBF7EFDDB60C	0.474725	615.98
959	CF5DFFBAF36AC	0.474725	634.452
960	CBFD7EBFD36AC	0.474725	620.294
961	78567E6A1ECA6	0.474607	567.242
962	5CF6FF6F3A4A4	0.474287	598.249
963	A64DE7B265CE6	0.474112	582.929
964	B60FE7F06DC46	0.474112	577.687
965	A2ED66B745CE6	0.474112	569.672
966	B2AF66F54DC46	0.474112	565.387
967	17FADB5FE86EC	0.473507	624.942
968	5FEAC357FA6EC	0.473507	610.239
969	DDF3DBCFBB6EC	0.473474	635.164
970	5FFADB5FFA6AC	0.473358	647.029
971	FEBBDBDD7FC46	0.473089	638.617
972	EEF9DB9F77CE6	0.473089	643.986
973	CFBDFFBDF364C	0.472821	634.227
974	6C54FF2A36CE6	0.47215	581.718
975	7C16FF683EC46	0.47215	576.725
976	68F47E2F16CE6	0.47215	569.169
977	78B67E6D1EC46	0.47215	565.112
978	374EA572ECAEA	0.471912	596.787
979	33EE2477CCAEA	0.471912	582.774
980	9557FFEAA96AC	0.471818	604.369
981	91F77EEF896AC	0.471818	590.933
982	DD47E7E2BB6AC	0.471818	590.784
983	D9E766E79B6AC	0.471818	579.54
984	F9535ACA9FEEE	0.471619	596.057
985	EB1D7EB8D7E4E	0.471476	594.816
986	A1557EAA85EEE	0.471364	575.723
987	B1177EE88DE4E	0.471364	570.974
988	E94566A297EEE	0.471364	563.89
989	F90766E09FE4E	0.471364	559.987
990	B557BDEAADAEA	0.471212	617.824
991	B1F73CEF8DAEA	0.471212	603.308
992	FD47A5E2BFAEA	0.471212	603.144
993	F9E724E79FAEA	0.471212	590.991
994	174EE772E86AC	0.471192	584.252
995	13EE6677C86AC	0.471192	571.19
996	335A5A5ACCEEE	0.470822	588.433
997	7B4A4252DEEEE	0.470822	575.305
998	375EBD7AECAAA	0.470693	629.833
999	33FE3C7FCCAAA	0.470693	613.607
1000	7F4EA572FEAAA	0.470693	613.43
1001	7BEE2477DEAAA	0.470693	599.786
1002	A65DFFBA65CA6	0.470371	613.161
1003	B61FFFF86DC06	0.470371	607.118
1004	A2FD7EBF45CA6	0.470371	597.854
1005	B2BF7EFD4DC06	0.470371	592.934
1006	EE4DE7B277CA6	0.470371	597.791
1007	FE0FE7F07FC06	0.470371	592.809
1008	EAED66B757CA6	0.470371	584.886
1009	FAAF66F55FC06	0.470371	580.898
1010	85F5FFAFA16EC	0.469678	607.31
1011	95B7FFEDA964C	0.469678	602.247
1012	CDE5E7A7B36EC	0.469678	594.153
1013	DDA7E7E5BB64C	0.469678	590.059
1014	234C6632C4EEE	0.469656	557.939
1015	330E6670CCE4E	0.469656	553.387
1016	FD57BDEABFAAA	0.469544	637.731
1017	F9F73CEF9FAAA	0.469544	623.515
1018	36EAC3576CCE6	0.46936	590.404
1019	6FFCBD3FF6AAA	0.468961	655.746
1020	7FBEBD7DFEA0A	0.468961	650.158
1021	B447E7E22DCA6	0.46892	574.127
1022	B0E766E70DCA6	0.46892	561.69
1023	07ECE737E06EC	0.468799	586.273
1024	17AEE775E864C	0.468799	581.492
1025	27FCBD3FE4AEA	0.468509	633.465
1026	6FECA537F6AEA	0.468509	617.475
1027	37BEBD7DECA4A	0.468509	627.57
1028	7FAEA575FEA4A	0.468509	612.697
1029	B4F3DBCF2DCE6	0.468509	611.082
1030	FCE3C3C73FCE6	0.468509	597.26
1031	7B5A5A5ADEEAE	0.468367	604.686
1032	7EEAC3577ECA6	0.468052	607.454
1033	36FADB5F6CCA6	0.468052	622.949
1034	EEADE7B577C46	0.46805	596.207
1035	A6BDFFBD65C46	0.46805	610.1
1036	EDF5BDAFB7AEA	0.467613	642.991
1037	FDB7BDEDBFA4A	0.467613	637.86
1038	CDF5FFAFB36AC	0.466889	627.481
1039	DDB7FFEDBB60C	0.466889	622.684
1040	FCF3DBCF3FCA6	0.466752	631.415
1041	07FCFF3FE06AC	0.466458	618.005
1042	17BEFF7DE860C	0.466458	612.471
1043	4FECE737F26AC	0.466458	603.193
1044	5FAEE775FA60C	0.466458	598.704
1045	B4A7E7E52DC46	0.466363	570.953
1046	A4E5E7A725CE6	0.466363	575.643
1047	E9557EAA97EAE	0.466269	590.332
1048	F9177EE89FE0E	0.466269	585.853
1049	7F1ADB58FEE4E	0.466225	617.646
1050	6F58DB1AF6EEE	0.466225	623.245
1051	6BF85A1FD6EEE	0.466225	608.58
1052	7BBA5A5DDEE4E	0.466225	604.109
1053	EEBDFFBD77C06	0.465979	630.614
1054	235C7E3AC4EAE	0.465009	583.291
1055	331E7E78CCE0E	0.465009	578.126
1056	7B0E6670DEE0E	0.465009	565.775
1057	6B4C6632D6EAE	0.465009	570.028
1058	5A5E7E7A5A4E4	0.464949	575.835
1059	314666628CEAE	0.464773	550.589
1060	E9B57EAD97E4E	0.464118	589.306
1061	ED15FFA8B7E4E	0.464118	601.441
1062	35E6A567ACAEA	0.463444	588.935
1063	B74BC3D2EDEAE	0.46326	612.84
1064	B3EB42D7CDEAE	0.46326	598.447
1065	15E6E767A86AC	0.463192	576.949
1066	3552DB4AACEEE	0.462859	595.291
1067	31F25A4F8CEEE	0.462859	581.317
1068	7D42C342BEEEE	0.462859	581.215
1069	79E242479EEEE	0.462859	569.445
1070	26ECE73764CA6	0.462802	584.757
1071	36AEE7756CC06	0.462802	579.654
1072	271CFF38E4E4E	0.462605	594.257
1073	6F0CE730F6E4E	0.462605	580.126
1074	6BAC6635D6E4E	0.462605	568.29
1075	23BC7E3DC4E4E	0.462605	580.219
1076	A4F5FFAF25CA6	0.462414	604.941
1077	ECE5E7A737CA6	0.462414	591.006
1078	FCA7E7E53FC06	0.462414	586.598
1079	B4B7FFED2DC06	0.462414	599.535
1080	3506E760ACE4E	0.462134	558.907
1081	31A666658CE4E	0.462134	547.392
1082	2544E722A4EEE	0.462134	563.861
1083	21E4662784EEE	0.462134	551.451
1084	35F6BD6FACAAA	0.462018	621.028
1085	7DE6A567BEAAA	0.462018	606.144
1086	DF5FBDFAFB2E8	0.461637	653.379
1087	DBFF3CFFDB2E8	0.461637	638.522
1088	A7E9C397E5EEE	0.461018	616.331
1089	B7ABC3D5EDE4E	0.461018	611.107
1090	A7F9DB9FE5EAE	0.460354	654.571
1091	FFABC3D5FFE0E	0.460354	633.011
1092	B7BBDBDDEDE0E	0.460354	648.453
1093	EFE9C397F7EAE	0.460354	637.933
1094	79F25A4F9EEAE	0.460197	598.124
1095	7D52DB4ABEEAE	0.460197	611.751
1096	6F1CFF38F6E0E	0.459629	610.847
1097	6BBC7E3DD6E0E	0.459629	597.134
1098	92EF66F7494E4	0.459277	570.133
1099	964FE7F2694E4	0.459277	582.977
1100	DEFBDBDF7B4E4	0.458785	647.066
1101	6DF0DB0FB6EEE	0.458132	615.551
1102	7DB2DB4DBEE4E	0.458132	610.597
1103	5C56FF6A3A4E4	0.45753	581.995
1104	58F67E6F1A4E4	0.45753	569.877
1105	2554FF2AA4EAE	0.457279	590.207
1106	3516FF68ACE0E	0.457279	584.562
1107	21F47E2F84EAE	0.457279	576.04
1108	31B67E6D8CE0E	0.457279	571.435
1109	6D44E722B6EAE	0.457279	575.997
1110	7D06E760BEE0E	0.457279	571.333
1111	69E4662796EAE	0.457279	564.033
1112	79A666659EE0E	0.457279	560.291
1113	CB5D7EBAD36EC	0.457073	601.004
1114	DB1F7EF8DB64C	0.457073	596.433
1115	91577EEA896EC	0.456797	575.971
1116	D94766E29B6EC	0.456797	564.516
1117	B65FBDFA6D8E2	0.456544	628.822
1118	B2FF3CFF4D8E2	0.456544	612.731
1119	FE4FA5F27F8E2	0.456544	612.582
1120	FAEF24F75F8E2	0.456544	599.109
1121	FE5FBDFA7F8A2	0.455812	650.103
1122	FAFF3CFF5F8A2	0.455812	634.292
1123	DE4FE7F27B4A4	0.455753	598.869
1124	DAEF66F75B4A4	0.455753	586.405
1125	965FFFFA694A4	0.455753	613.893
1126	92FF7EFF494A4	0.455753	599.003
1127	FA5B5ADA5FCE6	0.455514	604.259
1128	B04766E20DCE6	0.455015	549.955
1129	25B4FF2DA4E4E	0.454954	586.518
1130	6DA4E725B6E4E	0.454954	573.729
1131	B5E3C3C7ADEAE	0.454946	605.149
1132	134E6672C86EC	0.454846	557.584
1133	5FFEBD7FFA2A8	0.454842	659.121
1134	A7ADE7B5E5E0E	0.454325	604.257
1135	5FEEA577FA2E8	0.454174	619.711
1136	17FEBD7FE82E8	0.454174	635.352
1137	A25D7EBA45CE6	0.453835	582.403
1138	B21F7EF84DC46	0.453835	577.227
1139	EA4D66B257CE6	0.453835	569.385
1140	FA0F66F05FC46	0.453835	565.133
1141	EEFDBDBF778E2	0.453833	655.851
1142	FEBFBDFD7F842	0.453833	650.196
1143	96BFFFFD69444	0.453566	611.537
1144	DEAFE7F57B444	0.453566	598.011
1145	86FDFFBF614E4	0.453566	617.102
1146	CEEDE7B7734E4	0.453566	602.511
1147	DDF7BDEFBB2E8	0.453519	646.254
1148	FFFB99DFFFAAA	0.452402	704.409
1149	5F5ADB5AFA6EC	0.451946	624.965
1150	5BFA5A5FDA6EC	0.451946	610.749
1151	D9577EEA9B6AC	0.451919	591.599
1152	6DB4FF2DB6E0E	0.45177	603.633
1153	94E7E7E7294E4	0.451715	575.989
1154	CEFDFFBF734A4	0.451712	638.737
1155	DEBFFFFD7B404	0.451712	633.443
1156	F9573CEA9FAEA	0.45047	603.955
1157	135E7E7AC86AC	0.450416	583.459
1158	5B4E6672DA6AC	0.450416	570.557
1159	335E3C7ACCAEA	0.450295	595.947
1160	7B4E2472DEAEA	0.450295	582.055
1161	B7FB99DFEDAEA	0.450057	675.932
1162	FFEB81D7FFAEA	0.450057	658.415
1163	C9F57EAF936EC	0.449901	595.29
1164	CD55FFAAB36EC	0.449901	608.006
1165	DD17FFE8BB64C	0.449901	602.958
1166	D9B77EED9B64C	0.449901	591.305
1167	36EEA5776C8E2	0.449779	598.384
1168	EA5D7EBA57CA6	0.449675	598.007
1169	FA1F7EF85FC06	0.449675	593.101
1170	36FEBD7F6C8A2	0.449287	633.216
1171	7EEEA5777E8A2	0.449287	616.736
1172	F84766E21FCA6	0.448977	561.552
1173	B0577EEA0DCA6	0.448977	573.744
1174	7B5E3C7ADEAAA	0.448657	613.463
1175	B4F7BDEF2D8E2	0.448305	620.288
1176	FCE7A5E73F8E2	0.448305	605.596
1177	324E66724CCA6	0.448294	556.193
1178	03FC7E3FC06EC	0.448146	585.719
1179	5F0EE770FA64C	0.448146	580.862
1180	5BAE6675DA64C	0.448146	569.476
1181	075CFF3AE06EC	0.448146	600.43
1182	171EFF78E864C	0.448146	594.633
1183	13BE7E7DC864C	0.448146	581.024
1184	4F4CE732F26EC	0.448146	585.618
1185	4BEC6637D26EC	0.448146	573.256
1186	16EEE777684A4	0.448129	585.08
1187	94F7FFEF294A4	0.447983	605.988
1188	DCE7E7E73B4A4	0.447983	592.423
1189	FC53DBCA3FCE6	0.447781	611.458
1190	F8F35ACF1FCE6	0.447781	598.028
1191	365ADB5A6CCE6	0.447756	604.95
1192	32FA5A5F4CCE6	0.447756	589.503
1193	7E4AC3527ECE6	0.447756	589.419
1194	7AEA42575ECE6	0.447756	576.416
1195	1546E762A86EC	0.447511	563.377
1196	11E66667886EC	0.447511	551.39
1197	EE1DFFB877C46	0.447477	610.32
1198	EABD7EBD57C46	0.447477	596.82
1199	FCF7BDEF3F8A2	0.447366	642.238
1200	97EBC3D7E96EC	0.446711	618.134
1201	6F5CBD3AF6AEA	0.446596	633.468
1202	7F1EBD78FEA4A	0.446596	627.558
1203	7BBE3C7DDEA4A	0.446596	613.183
1204	6BFC3C3FD6AEA	0.446596	617.869
1205	B417FFE82DC46	0.446543	583.765
1206	EC45E7A237CE6	0.446543	575.464
1207	FC07E7E03FC46	0.446543	570.795
1208	A455FFAA25CE6	0.446543	589.425
1209	B0B77EED0DC46	0.446543	570.872
1210	E8E566A717CE6	0.446543	563.734
1211	F8A766E51FC46	0.446543	560.002
1212	A0F57EAF05CE6	0.446543	575.479
1213	97FBDBDFE96AC	0.446264	657.475
1214	DFEBC3D7FB6AC	0.446264	641.212
1215	7E5ADB5A7ECA6	0.446029	622.571
1216	7AFA5A5F5ECA6	0.446029	607.439
1217	264CE73264CE6	0.445607	570.747
1218	360EE7706CC46	0.445607	565.361
1219	22EC663744CE6	0.445607	557.118
1220	32AE66754CC46	0.445607	552.707
1221	4F5CFF3AF26AC	0.445387	617.899
1222	5F1EFF78FA60C	0.445387	612.366
1223	4BFC7E3FD26AC	0.445387	603.5
1224	5BBE7E7DDA60C	0.445387	599.112
1225	B34B42D2CDEEE	0.444701	581.686
1226	5DF2DB4FBA6EC	0.444041	617.626
1227	6EF8DB1F76CE6	0.443917	626.726
1228	7EBADB5D7EC46	0.443917	621.268
1229	B74FA5F2EDAAA	0.443871	622.167
1230	B3EF24F7CDAAA	0.443871	606.892
1231	4FBCFF3DF264C	0.443431	616.667
1232	1556FF6AA86AC	0.442874	590.25
1233	11F67E6F886AC	0.442874	576.517
1234	5D46E762BA6AC	0.442874	576.407
1235	59E666679A6AC	0.442874	564.894
1236	31167E688CE4E	0.442785	558.206
1237	6944662296EEE	0.442785	550.954
1238	790666609EE4E	0.442785	546.936
1239	21547E2A84EEE	0.442785	563.084
1240	79525A4A9EEEE	0.442603	581.098
1241	6B1C7E38D6E4E	0.442503	579.866
1242	3556BD6AACAEA	0.442284	603.25
1243	7D46A562BEAEA	0.442284	588.313
1244	79E624679EAEA	0.442284	575.897
1245	31F63C6F8CAEA	0.442284	588.435
1246	EC55FFAA37CA6	0.442176	605.232
1247	FC17FFE83FC06	0.442176	599.825
1248	E8F57EAF17CA6	0.442176	591.621
1249	F8B77EED1FC06	0.442176	587.31
1250	FB4B42D2DFEAE	0.441947	598.565
1251	B35B5ADACDEAE	0.441947	612.887
1252	FFAFA5F5FFA0A	0.441862	644.28
1253	B7BFBDFDEDA0A	0.441862	660.722
1254	EFEDA5B7F7AAA	0.441862	649.448
1255	A7FDBDBFE5AAA	0.441862	667.173
1256	A7EDA5B7E5AEA	0.44171	626.154
1257	B7AFA5F5EDA4A	0.44171	620.654
1258	22FC7E3F44CA6	0.441688	583.738
1259	7E0EE7707EC06	0.441688	578.626
1260	7AAE66755EC06	0.441688	566.429
1261	265CFF3A64CA6	0.441688	599.384
1262	361EFF786CC06	0.441688	593.211
1263	32BE7E7D4CC06	0.441688	578.71
1264	6E4CE73276CA6	0.441688	583.717
1265	6AEC663756CA6	0.441688	570.516
1266	B6EBC3D76DCA6	0.441327	615.485
1267	15B6FF6DA864C	0.440682	587.205
1268	05F4FF2FA06EC	0.440682	592.368
1269	4DE4E727B26EC	0.440682	578.984
1270	5DA6E765BA64C	0.440682	574.8
1271	3446E7622CCA6	0.44063	562.185
1272	30E666670CCA6	0.44063	549.374
1273	7D56BD6ABEAAA	0.440439	621.021
1274	79F63C6F9EAAA	0.440439	606.559
1275	ECB5FFAD37C46	0.440055	603.443
1276	97AFE7F5E960C	0.440054	605.859
1277	87EDE7B7E16AC	0.440054	611.013
1278	DEFFBDFF7B0E0	0.439875	659.429
1279	A759DB9AE5EEE	0.439827	633.171
1280	B71BDBD8EDE4E	0.439827	626.747
1281	A3F95A9FC5EEE	0.439827	616.711
1282	B3BB5ADDCDE4E	0.439827	611.565
1283	EF49C392F7EEE	0.439827	616.542
1284	FF0BC3D0FFE4E	0.439827	611.326
1285	EBE94297D7EEE	0.439827	602.828
1286	FBAB42D5DFE4E	0.439827	598.741
1287	34F2DB4F2CCE6	0.43973	596.332
1288	7CE2C3473ECE6	0.43973	582.267
1289	925F7EFA494E4	0.439403	582.63
1290	DA4F66F25B4E4	0.439403	569.99
1291	26BCFF3D64C46	0.439315	595.348
1292	6EACE73576C46	0.439315	581.21
1293	B30F66F0CDE0E	0.439279	571.63
1294	A34D66B2C5EAE	0.439279	576.461
1295	EF59DB9AF7EAE	0.438744	655.743
1296	FF1BDBD8FFE0E	0.438744	649.599
1297	EBF95A9FD7EAE	0.438744	639.559
1298	FBBB5ADDDFE0E	0.438744	634.731
1299	6DF4BD2FB6AEA	0.438456	625.34
1300	7DB6BD6DBEA4A	0.438456	620.127
1301	24E4E72724CE6	0.438022	562.947
1302	34A6E7652CC46	0.438022	558.126
1303	7CF2DB4F3ECA6	0.437795	614.519
1304	4DF4FF2FB26AC	0.437715	610.383
1305	5DB6FF6DBA60C	0.437715	605.51
1306	69547E2A96EAE	0.437512	575.794
1307	79167E689EE0E	0.437512	571.216
1308	6EBCFF3D76C06	0.437067	613.695
1309	B543C3C2ADEEE	0.437051	588.308
1310	B1E342C78DEEE	0.437051	575.207
1311	EFB9DB9DF7E4E	0.436938	656.03
1312	A3AD66B5C5E4E	0.436898	573.988
1313	A70DE7B0E5E4E	0.436898	587.15
1314	B5E7A5E7ADAAA	0.435508	614.05
1315	DA5F7EFA5B4A4	0.435461	599.335
1316	FA5F3CFA5F8E2	0.435409	613.097
1317	6D14FF28B6E4E	0.435309	586.268
1318	69B47E2D96E4E	0.435309	573.878
1319	374AC352ECEAE	0.4348	598.651
1320	33EA4257CCEAE	0.4348	583.936
1321	B553DBCAADEAE	0.43409	620.854
1322	FD43C3C2BFEAE	0.43409	605.397
1323	F9E342C79FEAE	0.43409	592.705
1324	B1F35ACF8DEAE	0.43409	605.573
1325	24F4FF2F24CA6	0.433895	590.614
1326	34B6FF6D2CC06	0.433895	585.094
1327	6CE4E72736CA6	0.433895	576.415
1328	7CA6E7653EC06	0.433895	571.907
1329	A3BD7EBDC5E0E	0.433623	604.522
1330	A71DFFB8E5E0E	0.433623	619.89
1331	EF0DE7B0F7E0E	0.433623	604.354
1332	EBAD66B5D7E0E	0.433623	591.58
1333	DE1FFFF87B444	0.433396	611.946
1334	CE5DFFBA734E4	0.433396	617.51
1335	CAFD7EBF534E4	0.433396	603.323
1336	DABF7EFD5B444	0.433396	598.927
1337	5BFE3C7FDA2E8	0.432664	620.421
1338	5F5EBD7AFA2E8	0.432664	635.548
1339	27E8C317E4EEE	0.432506	601.271
1340	37AAC355ECE4E	0.432506	595.94
1341	9457FFEA294E4	0.432298	589.531
1342	DC47E7E23B4E4	0.432298	575.952
1343	D8E766E71B4E4	0.432298	564.693
1344	90F77EEF094E4	0.432298	576.035
1345	EDE1C387B7EEE	0.432048	609.572
1346	A5F1DB8FA5EEE	0.432048	624.57
1347	B5B3DBCDADE4E	0.432048	618.869
1348	FDA3C3C5BFE4E	0.432048	605.009
1349	A545E7A2A5EAE	0.431862	583.146
1350	B507E7E0ADE0E	0.431862	577.845
1351	A1E566A785EAE	0.431862	569.842
1352	B1A766E58DE0E	0.431862	565.574
1353	27F8DB1FE4EAE	0.431663	637.586
1354	37BADB5DECE0E	0.431663	631.349
1355	6FE8C317F6EAE	0.431663	620.681
1356	7FAAC355FEE0E	0.431663	615.671
1357	164EE772684E4	0.43112	570.216
1358	12EE6677484E4	0.43112	557.011
1359	EDF1DB8FB7EAE	0.430757	647.846
1360	FDB3DBCDBFE0E	0.430757	642.447
1361	5EFADB5F7A4E4	0.429961	629.012
1362	A5A5E7A5A5E4E	0.42956	580.068
1363	11567E6A886EC	0.428566	562.759
1364	594666629A6EC	0.428566	551.019
1365	4B5C7E3AD26EC	0.428448	585.488
1366	5B1E7E78DA64C	0.428448	580.826
1367	7E4EA5727E8E2	0.428225	597.422
1368	365EBD7A6C8E2	0.428225	613.952
1369	32FE3C7F4C8E2	0.428225	597.527
1370	7AEE24775E8E2	0.428225	583.667
1371	DC57FFEA3B4A4	0.428148	606.456
1372	D8F77EEF1B4A4	0.428148	593.326
1373	97FFBDFFE92A8	0.428118	670.564
1374	DFEFA5F7FB2A8	0.428118	653.237
1375	FBFB18DFDFAEA	0.428009	660.771
1376	FF5B99DAFFAEA	0.428009	677.708
1377	97EFA5F7E92E8	0.427748	628.322
1378	E8557EAA17CE6	0.427677	575.768
1379	F8177EE81FC46	0.427677	571.19
1380	FC57BDEA3F8E2	0.427628	620.81
1381	F8F73CEF1F8E2	0.427628	606.53
1382	304666620CCE6	0.427438	538.773
1383	165EFF7A684A4	0.427418	599.455
1384	12FE7E7F484A4	0.427418	584.241
1385	5E4EE7727A4A4	0.427418	584.149
1386	5AEE66775A4A4	0.427418	571.399
1387	7E5EBD7A7E8A2	0.427316	632.986
1388	7AFE3C7F5E8A2	0.427316	616.885
1389	7A5A5A5A5ECE6	0.427106	588.911
1390	35E2C347ACEAE	0.426649	590.396
1391	CCF5FFAF334E4	0.426161	610.34
1392	DCB7FFED3B444	0.426161	605.451
1393	A5B5FFADA5E0E	0.426077	611.835
1394	EDA5E7A5B7E0E	0.426077	597.86
1395	27ACE735E4E0E	0.426071	589.498
1396	DBEB42D7DB6EC	0.425923	605.334
1397	975BDBDAE96EC	0.425923	634.803
1398	93FB5ADFC96EC	0.425923	618.809
1399	DF4BC3D2FB6EC	0.425923	618.553
1400	225C7E3A44CE6	0.425865	569.495
1401	321E7E784CC46	0.425865	564.181
1402	6A4C663256CE6	0.425865	556.158
1403	7A0E66705EC46	0.425865	551.782
1404	7EBEBD7D7E842	0.425285	631.967
1405	6EFCBD3F768E2	0.425285	637.725
1406	4EECE737724E4	0.425178	586.937
1407	06FCFF3F604E4	0.425178	601.775
1408	5EAEE7757A444	0.425178	582.342
1409	16BEFF7D68444	0.425178	596.101
1410	934F66F2C96AC	0.425061	576.822
1411	DBFB5ADFDB6AC	0.425057	643.257
1412	DF5BDBDAFB6AC	0.425057	658.924
1413	5DF6BD6FBA2E8	0.42471	627.8
1414	B34F24F2CDAEA	0.424544	588.899
1415	7FFA995FFEAAA	0.423899	684.734
1416	14E6E767284E4	0.423721	562.708
1417	59567E6A9A6AC	0.42351	576.419
1418	CFF9DB9FF36EC	0.423385	665.802
1419	DFBBDBDDFB64C	0.423385	660.258
1420	4EFCFF3F724A4	0.423147	621.126
1421	5EBEFF7D7A404	0.423147	615.744
1422	B6EFA5F76D8A2	0.422933	625.479
1423	874DE7B2E16EC	0.422814	593.156
1424	83ED66B7C16EC	0.422814	579.366
1425	970FE7F0E964C	0.422814	587.727
1426	93AF66F5C964C	0.422814	575.033
1427	B35F3CFACDAAA	0.422608	622.367
1428	FB4F24F2DFAAA	0.422608	607.127
1429	B2EB42D74DCE6	0.422104	582.641
1430	B64BC3D26DCE6	0.422104	597.154
1431	79563C6A9EAEA	0.422078	588.246
1432	37FA995FECAEA	0.421732	657.77
1433	7FEA8157FEAEA	0.421732	639.899
1434	6A5C7E3A56CA6	0.421527	583.092
1435	7A1E7E785EC06	0.421527	578.082
1436	4D54FF2AB26EC	0.42144	592.25
1437	5D16FF68BA64C	0.42144	587.108
1438	49F47E2F926EC	0.42144	579.279
1439	59B67E6D9A64C	0.42144	575.21
1440	784666621ECA6	0.421223	548.589
1441	30567E6A0CCA6	0.421223	561.106
1442	A75DBDBAE5AEA	0.420569	644.312
1443	B71FBDF8EDA4A	0.420569	637.499
1444	A3FD3CBFC5AEA	0.420569	626.732
1445	B3BF3CFDCDA4A	0.420569	621.308
1446	FF0FA5F0FFA4A	0.420569	621.033
1447	EBED24B7D7AEA	0.420569	611.948
1448	FBAF24F5DFA4A	0.420569	607.675
1449	EF4DA5B2F7AEA	0.420569	626.532
1450	EBFD3CBFD7AAA	0.420303	651.441
1451	FBBF3CFDDFA0A	0.420303	646.37
1452	EF5DBDBAF7AAA	0.420303	668.687
1453	FF1FBDF8FFA0A	0.420303	662.2
1454	34F6BD6F2C8E2	0.420151	604.818
1455	7CE6A5673E8E2	0.420151	589.876
1456	FE4BC3D27FCA6	0.420078	615.451
1457	FAEB42D75FCA6	0.420078	601.311
1458	B2FB5ADF4DCA6	0.420078	615.612
1459	B65BDBDA6DCA6	0.420078	632.633
1460	14F6FF6F284A4	0.419811	590.992
1461	5CE6E7673A4A4	0.419811	577.177
1462	875DFFBAE16AC	0.419755	627.666
1463	971FFFF8E960C	0.419755	621.302
1464	83FD7EBFC16AC	0.419755	611.475
1465	93BF7EFDC960C	0.419755	606.41
1466	CF4DE7B2F36AC	0.419755	611.294
1467	DF0FE7F0FB60C	0.419755	606.157
1468	DBAF66F5DB60C	0.419755	593.891
1469	CBED66B7D36AC	0.419755	597.88
1470	FDF399CFBFAEA	0.419741	669.727
1471	EB595A9AD7EEE	0.419591	617.428
1472	FB1B5AD8DFE4E	0.419591	612.297
1473	7C52DB4A3ECE6	0.419537	595.855
1474	78F25A4F1ECE6	0.419537	582.155
1475	6ABC7E3D56C46	0.419277	580.948
1476	6E1CFF3876C46	0.419277	594.72
1477	7CF6BD6F3E8A2	0.419033	624.482
1478	2454FF2A24CE6	0.418736	576.376
1479	6C44E72236CE6	0.418736	562.083
1480	7C06E7603EC46	0.418736	557.286
1481	68E4662716CE6	0.418736	550.018
1482	78A666651EC46	0.418736	546.171
1483	3416FF682CC46	0.418736	570.57
1484	20F47E2F04CE6	0.418736	562.057
1485	30B67E6D0CC46	0.418736	557.323
1486	EFBDBDBDF7A4A	0.418579	669.44
1487	17EAC357E86EC	0.418546	602.369
1488	A14566A285EEE	0.41844	556.842
1489	B10766E08DE4E	0.41844	552.286
1490	DDE3C3C7BB6EC	0.418331	611.983
1491	95F3DBCFA96EC	0.418331	626.571
1492	B6BBDBDD6DC46	0.417989	630.426
1493	A6F9DB9F65CE6	0.417989	636.725
1494	EEE9C39777CE6	0.417989	620.003
1495	FEABC3D57FC46	0.417989	614.961
1496	5FEAC357FA6AC	0.417921	623.158
1497	17FADB5FE86AC	0.417921	639.686
1498	9547E7E2A96AC	0.417831	583.381
1499	91E766E7896AC	0.417831	570.547
1500	87BDFFBDE164C	0.417822	625.547
1501	CFADE7B5F364C	0.417822	610.871
1502	EEF9DB9F77CA6	0.417634	661.716
1503	FEBBDBDD7FC06	0.417634	655.741
1504	A31D7EB8C5E4E	0.417569	587.001
1505	EB0D66B0D7E4E	0.417569	574.036
1506	B1535ACA8DEEE	0.417567	588.317
1507	F94342C29FEEE	0.417567	575.397
1508	DDF3DBCFBB6AC	0.417257	651.472
1509	334A4252CCEEE	0.416953	568.324
1510	B1E724E78DAEA	0.416846	582.064
1511	B547A5E2ADAEA	0.416846	595.942
1512	CFBDFFBDF360C	0.416435	650.711
1513	A64DE7B265CA6	0.416426	591.485
1514	A2ED66B745CA6	0.416426	576.763
1515	B2AF66F54DC06	0.416426	572.093
1516	B60FE7F06DC06	0.416426	585.681
1517	374EA572ECAAA	0.416034	607.32
1518	33EE2477CCAAA	0.416034	591.711
1519	85E5E7A7A16EC	0.415662	585.787
1520	95A7E7E5A964C	0.415662	580.993
1521	FD47A5E2BFAAA	0.414702	614.432
1522	B557BDEAADAAA	0.414702	630.929
1523	B1F73CEF8DAAA	0.414702	614.638
1524	F9E724E79FAAA	0.414702	600.971
1525	B4E3C3C72DCE6	0.41439	589.215
1526	78B67E6D1EC06	0.414191	571.777
1527	6C54FF2A36CA6	0.414191	590.087
1528	7C16FF683EC06	0.414191	584.571
1529	68F47E2F16CA6	0.414191	576.184
1530	F9535ACA9FEAE	0.414187	606.339
1531	A6ADE7B565C46	0.414077	588.096
1532	335A5A5ACCEAE	0.414022	597.784
1533	7B4A4252DEEAE	0.414022	583.2
1534	EB1D7EB8D7E0E	0.413875	605.125
1535	D8577EEA1B4E4	0.413835	576.497
1536	27ECA537E4AEA	0.413821	610.37
1537	37AEA575ECA4A	0.413821	604.759
1538	27FCBD3FE4AAA	0.413796	649.386
1539	6FECA537F6AAA	0.413796	631.335
1540	37BEBD7DECA0A	0.413796	642.791
1541	7FAEA575FEA0A	0.413796	626.071
1542	36EAC3576CCA6	0.413639	600.445
1543	A1557EAA85EAE	0.412868	583.07
1544	B1177EE88DE0E	0.412868	577.846
1545	E94566A297EAE	0.412868	570.007
1546	F90766E09FE0E	0.412868	565.78
1547	A5F5BDAFA5AEA	0.412742	635.191
1548	B5B7BDEDADA4A	0.412742	629.158
1549	EDE5A5A7B7AEA	0.412742	619.174
1550	FDA7A5E5BFA4A	0.412742	614.38
1551	85F5FFAFA16AC	0.412396	619.243
1552	CDE5E7A7B36AC	0.412396	604.537
1553	DDA7E7E5BB60C	0.412396	600.068
1554	95B7FFEDA960C	0.412396	613.619
1555	EDF5BDAFB7AAA	0.412268	660.384
1556	FDB7BDEDBFA0A	0.412268	654.693
1557	ED51DB8AB7EEE	0.412268	625.454
1558	FD13DBC8BFE4E	0.412268	619.749
1559	E9F15A8F97EEE	0.412268	610.912
1560	F9B35ACD9FE4E	0.412268	606.46
1561	B4F3DBCF2DCA6	0.412157	623.621
1562	FCE3C3C73FCA6	0.412157	608.142
1563	17AEE775E860C	0.412148	590.413
1564	07ECE737E06AC	0.412148	595.676
1565	6CB4FF2D36C46	0.412019	587.306
1566	6F48C312F6EEE	0.41185	600.571
1567	371ADB58ECE4E	0.41185	610.934
1568	33BA5A5DCCE4E	0.41185	595.447
1569	7F0AC350FEE4E	0.41185	595.254
1570	6BE84217D6EEE	0.41185	586.579
1571	2758DB1AE4EEE	0.41185	617.485
1572	23F85A1FC4EEE	0.41185	600.693
1573	7BAA4255DEE4E	0.41185	582.404
1574	234C6632C4EAE	0.41179	563.513
1575	330E6670CCE0E	0.41179	558.541
1576	125E7E7A484E4	0.411781	569.11
1577	5A4E66725A4E4	0.411781	556.162
1578	5EFEBD7F7A0E0	0.411675	640.449
1579	EEADE7B577C06	0.411529	607.168
1580	A6BDFFBD65C06	0.411529	622.748
1581	A515FFA8A5E4E	0.410688	594.197
1582	A1B57EAD85E4E	0.410688	580.342
1583	ED05E7A0B7E4E	0.410688	580.23
1584	E9A566A597E4E	0.410688	568.761
1585	6F58DB1AF6EAE	0.410589	637.676
1586	7F1ADB58FEE0E	0.410589	631.418
1587	6BF85A1FD6EAE	0.410589	621.19
1588	7BBA5A5DDEE0E	0.410589	616.281
1589	31E242478CEEE	0.409467	561.313
1590	3542C342ACEEE	0.409467	574.772
1591	23AC6635C4E4E	0.409358	560.102
1592	270CE730E4E4E	0.409358	573.625
1593	A4E5E7A725CA6	0.408946	583.389
1594	B4A7E7E52DC06	0.408946	578.237
1595	6FB8DB1DF6E4E	0.408731	636.792
1596	FEFB99DF7F8E2	0.408149	685.65
1597	35E6A567ACAAA	0.407835	598.593
1598	5A5E7E7A5A4A4	0.40766	583.732
1599	7A5E3C7A5E8E2	0.407626	596.976
1600	93FF3CFFC92E8	0.407011	629.231
1601	DF4FA5F2FB2E8	0.407011	628.936
1602	975FBDFAE92E8	0.407011	646.324
1603	DBEF24F7DB2E8	0.407011	614.874
1604	DBFF3CFFDB2A8	0.406963	655.705
1605	DF5FBDFAFB2A8	0.406963	672.395
1606	ED15FFA8B7E0E	0.406786	612.589
1607	E9B57EAD97E0E	0.406786	599.104
1608	31F25A4F8CEAE	0.406328	589.899
1609	79E242479EEAE	0.406328	576.796
1610	3552DB4AACEAE	0.406328	605.502
1611	7D42C342BEEAE	0.406328	589.768
1612	DB5B5ADADB6EC	0.40609	619.773
1613	B7ABC3D5EDE0E	0.405924	624.14
1614	A7E9C397E5EAE	0.405924	629.945
1615	23BC7E3DC4E0E	0.405905	588.845
1616	6F0CE730F6E0E	0.405905	588.724
1617	6BAC6635D6E0E	0.405905	575.666
1618	271CFF38E4E0E	0.405905	604.537
1619	4E5CFF3A724E4	0.405543	601.284
1620	5ABE7E7D5A444	0.405543	582.337
1621	5E1EFF787A444	0.405543	595.618
1622	4AFC7E3F524E4	0.405543	586.821
1623	CFFDBDBFF32E8	0.405371	680.132
1624	DFBFBDFDFB248	0.405371	674.304
1625	1456FF6A284E4	0.404839	575.849
1626	10F67E6F084E4	0.404839	561.994
1627	5C46E7623A4E4	0.404839	561.952
1628	58E666671A4E4	0.404839	550.367
1629	914766E2896EC	0.404594	556.714
1630	2544E722A4EAE	0.404538	570.05
1631	3506E760ACE0E	0.404538	564.601
1632	21E4662784EAE	0.404538	556.362
1633	31A666658CE0E	0.404538	551.964
1634	96FBDBDF694E4	0.404407	638.95
1635	DEEBC3D77B4E4	0.404407	622.627
1636	DEFBDBDF7B4A4	0.404269	665.711
1637	25F0DB0FA4EEE	0.404235	608.269
1638	35B2DB4DACE4E	0.404235	602.46
1639	6DE0C307B6EEE	0.404235	593.028
1640	7DA2C345BEE4E	0.404235	588.375
1641	835D7EBAC16EC	0.403888	593.156
1642	931F7EF8C964C	0.403888	587.81
1643	CB4D66B2D36EC	0.403888	579.559
1644	DB0F66F0DB64C	0.403888	575.274
1645	B64FA5F26D8E2	0.402943	605.795
1646	B2EF24F74D8E2	0.402943	590.373
1647	7DB2DB4DBEE0E	0.402766	623.62
1648	6DF0DB0FB6EAE	0.402766	629.11
1649	964FE7F2694A4	0.402531	591.735
1650	92EF66F7494A4	0.402531	577.483
1651	B25B5ADA4DCE6	0.402227	596.758
1652	FA4B42D25FCE6	0.402227	582.426
1653	25A4E725A4E4E	0.402183	565.999
1654	FE4FA5F27F8A2	0.401734	625.611
1655	FAEF24F75F8A2	0.401734	610.57
1656	B65FBDFA6D8A2	0.401734	643.992
1657	B2FF3CFF4D8A2	0.401734	625.803
1658	B20F66F04DC46	0.401675	557.445
1659	A24D66B245CE6	0.401675	562.416
1660	5C56FF6A3A4A4	0.400511	590.599
1661	58F67E6F1A4A4	0.400511	577.19
1662	DB1F7EF8DB60C	0.400411	607.255
1663	CB5D7EBAD36AC	0.400411	612.294
1664	68547E2A16CE6	0.400405	561.637
1665	78167E681EC46	0.400405	556.935
1666	17FEBD7FE82A8	0.4004	651.92
1667	5FEEA577FA2A8	0.4004	634.263
1668	EB5D3CBAD7AEA	0.400383	627.653
1669	FB1F3CF8DFA4A	0.400383	622.237
1670	96AFE7F569444	0.400314	589.078
1671	86EDE7B7614E4	0.400314	594.356
1672	7F5A995AFEAEA	0.400219	658.333
1673	7BFA185FDEAEA	0.400219	640.994
1674	17EEA577E82E8	0.400208	611.777
1675	EEFDBDBF778A2	0.400189	675.712
1676	FEBFBDFD7F802	0.400189	669.418
1677	7C56BD6A3E8E2	0.400008	604.397
1678	78F63C6F1E8E2	0.400008	589.84
1679	FA5B5ADA5FCA6	0.399782	616.085
1680	A6FDBDBF658E2	0.399727	648.698
1681	B6BFBDFD6D842	0.399727	642.02
1682	EEEDA5B7778E2	0.399727	630.799
1683	FEAFA5F57F842	0.399727	625.487
1684	95F7BDEFA92E8	0.39937	637.599
1685	DDE7A5E7BB2E8	0.39937	622.009
1686	91577EEA896AC	0.39924	583.528
1687	D94766E29B6AC	0.39924	570.897
1688	DDF7BDEFBB2A8	0.399114	664.581
1689	D9F35ACF9B6EC	0.398954	613.704
1690	DD53DBCABB6EC	0.398954	627.701
1691	CF1DFFB8F364C	0.3986	626.489
1692	CBBD7EBDD364C	0.3986	612.405
1693	25B4FF2DA4E0E	0.398523	595.893
1694	6DA4E725B6E0E	0.398523	581.674
1695	4CF4FF2F324E4	0.398472	593.553
1696	5CB6FF6D3A444	0.398472	588.573
1697	175ADB5AE86EC	0.398294	618.349
1698	13FA5A5FC86EC	0.398294	602.035
1699	5F4AC352FA6EC	0.398294	601.827
1700	5BEA4257DA6EC	0.398294	588.341
1701	86FDFFBF614A4	0.397984	630.944
1702	96BFFFFD69404	0.397984	624.714
1703	CEEDE7B7734A4	0.397984	614.498
1704	DEAFE7F57B404	0.397984	609.547
1705	134E6672C86AC	0.39792	563.256
1706	FFEB81D7FFAAA	0.39784	678.732
1707	B7FB99DFEDAAA	0.39784	697.987
1708	EAF95A9F57CE6	0.397816	621.067
1709	FABB5ADD5FC46	0.397816	616.129
1710	EE59DB9A77CE6	0.397816	637.381
1711	FE1BDBD87FC46	0.397816	631.06
1712	334E2472CCAEA	0.39742	574.92
1713	F94724E29FAEA	0.397413	582.298
1714	B1573CEA8DAEA	0.397413	596.019
1715	B04766E20DCA6	0.397323	554.458
1716	5BFA5A5FDA6AC	0.39725	624.023
1717	5F5ADB5AFA6AC	0.39725	639.992
1718	91B77EED8964C	0.397193	581.536
1719	DD07E7E0BB64C	0.397193	581.346
1720	9517FFE8A964C	0.397193	594.879
1721	81F57EAF816EC	0.397193	586.225
1722	D9A766E59B64C	0.397193	570.417
1723	8555FFAAA16EC	0.397193	600.78
1724	CD45E7A2B36EC	0.397193	586.104
1725	C9E566A7936EC	0.397193	574.1
1726	EA4D66B257CA6	0.397039	576.494
1727	A25D7EBA45CA6	0.397039	590.971
1728	B21F7EF84DC06	0.397039	585.236
1729	FA0F66F05FC06	0.397039	571.857
1730	B7EB81D7EDAEA	0.395972	650.198
1731	36EEA5776C8A2	0.395869	609.726
1732	074CE732E06EC	0.395621	579.123
1733	170EE770E864C	0.395621	573.554
1734	03EC6637C06EC	0.395621	564.965
1735	13AE6675C864C	0.395621	560.51
1736	5FBADB5DFA64C	0.395525	640.11
1737	4FF8DB1FF26EC	0.395525	645.767
1738	7B4E2472DEAAA	0.395306	591.007
1739	335E3C7ACCAAA	0.395306	606.516
1740	94E7E7E7294A4	0.395237	583.982
1741	B4E7A5E72D8E2	0.395181	597.383
1742	364AC3526CCE6	0.395129	583.375
1743	32EA42574CCE6	0.395129	568.475
1744	B453DBCA2DCE6	0.39497	604.609
1745	B0F35ACF0DCE6	0.39497	589.226
1746	FC43C3C23FCE6	0.39497	589.125
1747	F8E342C71FCE6	0.39497	576.4
1748	A445E7A225CE6	0.39486	569.065
1749	A0E566A705CE6	0.39486	555.64
1750	B407E7E02DC46	0.39486	563.612
1751	B0A766E50DC46	0.39486	551.252
1752	F9573CEA9FAAA	0.39485	615.576
1753	EAAD66B557C46	0.394811	575.053
1754	A61DFFB865C46	0.394811	603.391
1755	A2BD7EBD45C46	0.394811	587.94
1756	EE0DE7B077C46	0.394811	587.849
1757	B4F7BDEF2D8A2	0.393765	634.436
1758	FCE7A5E73F8A2	0.393765	617.897
1759	CD55FFAAB36AC	0.393509	620.229
1760	D9B77EED9B60C	0.393509	601.685
1761	DD17FFE8BB60C	0.393509	614.612
1762	C9F57EAF936AC	0.393509	606.029
1763	23FC3C3FC4AEA	0.393216	609.892
1764	6F4CA532F6AEA	0.393216	609.743
1765	275CBD3AE4AEA	0.393216	627.837
1766	371EBD78ECA4A	0.393216	620.884
1767	33BE3C7DCCA4A	0.393216	604.365
1768	7F0EA570FEA4A	0.393216	604.139
1769	6BEC2437D6AEA	0.393216	594.871
1770	7BAE2475DEA4A	0.393216	590.511
1771	ED55BDAAB7AEA	0.393012	636.306
1772	FD17BDE8BFA4A	0.393012	630.26
1773	E9F53CAF97AEA	0.393012	620.769
1774	F9B73CED9FA4A	0.393012	616.089
1775	365ADB5A6CCA6	0.392925	616.951
1776	32FA5A5F4CCA6	0.392925	599.566
1777	7E4AC3527ECA6	0.392925	599.454
1778	7AEA42575ECA6	0.392925	585.013
1779	6F5CBD3AF6AAA	0.392772	649.713
1780	7BBE3C7DDEA0A	0.392772	626.937
1781	7F1EBD78FEA0A	0.392772	643.085
1782	6BFC3C3FD6AAA	0.392772	632.1
1783	E9157EA897E4E	0.39277	581.048
1784	97EBC3D7E96AC	0.392556	632.359
1785	171EFF78E860C	0.392385	605.201
1786	03FC7E3FC06AC	0.392385	595.166
1787	13BE7E7DC860C	0.392385	589.998
1788	4F4CE732F26AC	0.392385	595.033
1789	4BEC6637D26AC	0.392385	581.334
1790	5F0EE770FA60C	0.392385	589.792
1791	5BAE6675DA60C	0.392385	577.251
1792	075CFF3AE06AC	0.392385	611.692
1793	F8F35ACF1FCA6	0.392318	609.235
1794	FC53DBCA3FCA6	0.392318	624.269
1795	6B585A1AD6EEE	0.392148	600.448
1796	7B1A5A58DEE4E	0.392148	595.224
1797	7DF2994FBEAEA	0.392114	649.56
1798	EE1DFFB877C06	0.391845	623.214
1799	EABD7EBD57C06	0.391845	608.081
1800	2144662284EEE	0.391828	544.618
1801	310666608CE4E	0.391828	539.903
1802	CDB5FFADB364C	0.391776	619.669
1803	6FBCBD3DF6A4A	0.390996	649.198
1804	15F2DB4FA86EC	0.390865	609.488
1805	5DE2C347BA6EC	0.390865	594.67
1806	1546E762A86AC	0.390854	569.648
1807	11E66667886AC	0.390854	556.441
1808	26F8DB1F64CE6	0.390784	620.014
1809	36BADB5D6CC46	0.390784	613.591
1810	6EE8C31776CE6	0.390784	603.016
1811	7EAAC3557EC46	0.390784	597.875
1812	6B0C6630D6E4E	0.390564	559.386
1813	231C7E38C4E4E	0.390564	572.655
1814	31525A4A8CEEE	0.390518	573.955
1815	794242429EEEE	0.390518	560.734
1816	ECF1DB8F37CE6	0.39043	629.162
1817	FCB3DBCD3FC46	0.39043	623.629
1818	4FACE735F264C	0.3904	593.545
1819	07BCFF3DE064C	0.3904	608.452
1820	7EBADB5D7EC06	0.390251	636.36
1821	6EF8DB1F76CA6	0.390251	642.453
1822	A455FFAA25CA6	0.390016	598.877
1823	EC45E7A237CA6	0.390016	583.251
1824	FC07E7E03FC06	0.390016	578.118
1825	B417FFE82DC06	0.390016	592.556
1826	A0F57EAF05CA6	0.390016	583.281
1827	E8E566A717CA6	0.390016	570.308
1828	F8A766E51FC06	0.390016	566.282
1829	B0B77EED0DC06	0.390016	578.219
1830	3546A562ACAEA	0.389886	581.76
1831	31E624678CAEA	0.389886	567.513
1832	264CE73264CA6	0.389711	578.16
1833	360EE7706CC06	0.389711	572.196
1834	22EC663744CA6	0.389711	563.02
1835	32AE66754CC06	0.389711	558.212
1836	5DF2DB4FBA6AC	0.389614	631.847
1837	B34B42D2CDEAE	0.389332	590.409
1838	4FBCFF3DF260C	0.388834	631.039
1839	05E4E727A06EC	0.388633	571.187
1840	15A6E765A864C	0.388633	566.267
1841	A7EDA5B7E5AAA	0.388427	641.494
1842	B7AFA5F5EDA0A	0.388427	635.36
1843	924F66F2494E4	0.387965	562.213
1844	A4B5FFAD25C46	0.387866	595.11
1845	ECA5E7A537C46	0.387866	581.186
1846	34E2C3472CCE6	0.387579	574.836
1847	7D46A562BEAAA	0.387564	598.009
1848	3556BD6AACAAA	0.387564	614.797
1849	31F63C6F8CAAA	0.387564	598.167
1850	79E624679EAAA	0.387564	584.263
1851	26ACE73564C46	0.387309	573.722
1852	DB5F3CFADB2E8	0.387228	630.434
1853	B70BC3D0EDE4E	0.387183	603.269
1854	A3E94297C5EEE	0.387183	593.658
1855	B3AB42D5CDE4E	0.387183	588.825
1856	A749C392E5EEE	0.387183	609.397
1857	DEFFBDFF7B0A0	0.38717	680.338
1858	79525A4A9EEAE	0.386961	589.744
1859	58567E6A1A4E4	0.386911	561.712
1860	6B1C7E38D6E0E	0.386692	588.533
1861	96FFBDFF690E0	0.386491	651.388
1862	DEEFA5F77B0E0	0.386491	633.905
1863	21547E2A84EAE	0.386078	569.182
1864	31167E688CE0E	0.386078	563.816
1865	6944662296EAE	0.386078	555.791
1866	790666609EE0E	0.386078	551.438
1867	A759DB9AE5EAE	0.385623	649.352
1868	B71BDBD8EDE0E	0.385623	642.092
1869	A3F95A9FC5EAE	0.385623	630.665
1870	B3BB5ADDCDE0E	0.385623	624.942
1871	EF49C392F7EAE	0.385623	630.448
1872	FF0BC3D0FFE0E	0.385623	624.642
1873	EBE94297D7EAE	0.385623	615.076
1874	FBAB42D5DFE0E	0.385623	610.623
1875	35B6BD6DACA4A	0.385552	611.887
1876	25F4BD2FA4AEA	0.385552	618.034
1877	7DA6A565BEA4A	0.385552	596.876
1878	6DE4A527B6AEA	0.385552	601.761
1879	05F4FF2FA06AC	0.38519	602.649
1880	15B6FF6DA860C	0.38519	596.916
1881	4DE4E727B26AC	0.38519	587.696
1882	5DA6E765BA60C	0.38519	583.133
1883	34F2DB4F2CCA6	0.385168	607.277
1884	7CE2C3473ECA6	0.385168	591.532
1885	69F05A0F96EEE	0.38499	593.351
1886	79B25A4D9EE4E	0.38499	588.814
1887	6D50DB0AB6EEE	0.38499	608.165
1888	7D12DB48BEE4E	0.38499	602.361
1889	6DF4BD2FB6AAA	0.384901	640.651
1890	7DB6BD6DBEA0A	0.384901	634.852
1891	ECB5FFAD37C06	0.384693	615.574
1892	DE5BDBDA7B4E4	0.384637	639.857
1893	DAFB5ADF5B4E4	0.384637	624.085
1894	26BCFF3D64C06	0.384584	606.393
1895	6EACE73576C06	0.384584	590.545
1896	EFB9DB9DF7E0E	0.383899	676.687
1897	6D04E720B6E4E	0.383846	565.384
1898	2514FF28A4E4E	0.383846	579.664
1899	21B47E2D84E4E	0.383846	565.45
1900	69A4662596E4E	0.383846	553.589
1901	EFA9C395F7E4E	0.383788	630.526
1902	A7B9DB9DE5E4E	0.383788	647.472
1903	925F7EFA494A4	0.383546	591.436
1904	DA4F66F25B4A4	0.383546	577.388
1905	B25F3CFA4D8E2	0.383116	605.483
1906	FA4F24F25F8E2	0.383116	590.213
1907	24E4E72724CA6	0.382394	569.462
1908	34A6E7652CC06	0.382394	564.165
1909	B543C3C2ADEAE	0.381951	597.841
1910	B1E342C78DEAE	0.381951	583.265
1911	A3AD66B5C5E0E	0.381629	582.068
1912	A70DE7B0E5E0E	0.381629	596.729
1913	FA5F3CFA5F8A2	0.381489	626.479
1914	865DFFBA614E4	0.381452	610.653
1915	CE4DE7B2734E4	0.381452	594.267
1916	DE0FE7F07B444	0.381452	589.013
1917	CAED66B7534E4	0.381452	580.833
1918	DAAF66F55B444	0.381452	576.759
1919	961FFFF869444	0.381452	604.128
1920	82FD7EBF414E4	0.381452	594.367
1921	92BF7EFD49444	0.381452	589.188
1922	9447E7E2294E4	0.381336	568.718
1923	90E766E7094E4	0.381336	555.795
1924	7EFA995F7E8E2	0.381131	665.099
1925	DD57BDEABB2E8	0.380044	638.994
1926	D9F73CEF9B2E8	0.380044	624.034
1927	175EBD7AE82E8	0.380005	629.017
1928	5F4EA572FA2E8	0.380005	611.329
1929	5BEE2477DA2E8	0.380005	596.989
1930	13FE3C7FC82E8	0.380005	611.572
1931	A5E1C387A5EEE	0.37988	600.954
1932	B5A3C3C5ADE4E	0.37988	595.569
1933	5F5EBD7AFA2A8	0.379779	652.497
1934	5BFE3C7FDA2A8	0.379779	635.43
1935	69B47E2D96E0E	0.379767	581.948
1936	6D14FF28B6E0E	0.379767	595.707
1937	D9177EE89B64C	0.379678	582.474
1938	C9557EAA936EC	0.379678	587.117
1939	EE5DBDBA778E2	0.379604	649.634
1940	EAFD3CBF578E2	0.379604	632.159
1941	FE1FBDF87F842	0.379604	642.92
1942	FABF3CFD5F842	0.379604	626.952
1943	27E8C317E4EAE	0.379202	613.255
1944	37AAC355ECE0E	0.379202	607.329
1945	5B5A5A5ADA6EC	0.378995	601.984
1946	CE5DFFBA734A4	0.378703	631.662
1947	DE1FFFF87B404	0.378703	625.42
1948	CAFD7EBF534A4	0.378703	615.675
1949	DABF7EFD5B404	0.378703	610.842
1950	11466662886EC	0.37833	543.897
1951	4FFCBD3FF22E8	0.378136	659.068
1952	5FBEBD7DFA248	0.378136	653.091
1953	B5B3DBCDADE0E	0.378113	633.289
1954	A5F1DB8FA5EAE	0.378113	639.687
1955	EDE1C387B7EAE	0.378113	622.731
1956	FDA3C3C5BFE0E	0.378113	617.703
1957	16FADB5F684E4	0.37755	621.399
1958	5EEAC3577A4E4	0.37755	604.812
1959	DCF3DBCF3B4E4	0.377438	632.088
1960	F80766E01FC46	0.377301	551.325
1961	A0557EAA05CE6	0.377301	568.74
1962	B0177EE80DC46	0.377301	563.373
1963	E84566A217CE6	0.377301	555.665
1964	5EFADB5F7A4A4	0.377234	645.501
1965	131E7E78C864C	0.37723	572.775
1966	4B4C6632D26EC	0.37723	564.352
1967	035C7E3AC06EC	0.37723	578.255
1968	5B0E6670DA64C	0.37723	559.948
1969	CEBDFFBD73444	0.376923	630.97
1970	9457FFEA294A4	0.37671	599.207
1971	DC47E7E23B4A4	0.37671	584.015
1972	D8E766E71B4A4	0.37671	571.614
1973	90F77EEF094A4	0.37671	584.126
1974	FF5B99DAFFAAA	0.376681	700.518
1975	FBFB18DFDFAAA	0.376681	682.031
1976	32EE24774C8E2	0.376592	575.541
1977	364EA5726C8E2	0.376592	591.362
1978	F8535ACA1FCE6	0.376504	589.676
1979	EA1D7EB857C46	0.3765	588.219
1980	164EE772684A4	0.376163	577.729
1981	12EE6677484A4	0.376163	563.073
1982	B0F73CEF0D8E2	0.375811	597.49
1983	FC47A5E23F8E2	0.375811	597.365
1984	F8E724E71F8E2	0.375811	583.856
1985	B457BDEA2D8E2	0.375811	613.918
1986	325A5A5A4CCE6	0.375787	582.07
1987	7A4A42525ECE6	0.375787	567.413
1988	224C663244CE6	0.375672	549.96
1989	320E66704CC46	0.375672	544.816
1990	97EFA5F7E92A8	0.375405	644.385
1991	B3FB18DFCDAEA	0.375232	651.573
1992	FF4B81D2FFAEA	0.375232	651.22
1993	FBEB00D7DFAEA	0.375232	635.07
1994	B75B99DAEDAEA	0.375232	671.288
1995	365EBD7A6C8A2	0.375205	627.527
1996	7AEE24775E8A2	0.375205	593.448
1997	32FE3C7F4C8A2	0.375205	608.941
1998	7E4EA5727E8A2	0.375205	608.801
1999	EFF9999FF7AEA	0.375188	709.483
[truncated: 6,193 more rows]
