# Supplementary material for: Grayscale projection two-photon lithography using sub-diffraction motifs for ultrafast and precise nanoscale 3D printing
Source: Nat Commun. 2026 May 29;17:6981. doi: 10.1038/s41467-026-73782-x (PMC13392389; doi:10.1038/s41467-026-73782-x)
Supplement: Supplementary file 3 — Source data [file 41467_2026_73782_MOESM3_ESM.zip › FWHM_vs_Intensity_figS7b.xlsx]

## Sheet: Sheet1
Intensity	FWHM (nm)		Measurement for fig. S7b
1	611.442
0.91969	606.256
0.890244	606.277
0.87652	608.519
0.85833	607.981
0.840099	614.523
0.811542	614.638
0.808749	613.853
0.800958	609.314
0.752027	606.731
0.739458	609.516
0.736635	611.957
0.736635	607.681
0.718505	613.074
0.710755	611.167
0.710463	612.106
0.710463	607.831
0.70089	606.432
0.698004	610.546
0.698004	614.707
0.692736	613.339
0.684523	611.164
0.68335	607.9
0.681854	614.209
0.681854	610.029
0.673892	615.351
0.665539	609.428
0.664449	615.774
0.648349	611.112
0.643354	606.759
0.640256	610.014
0.640256	606.172
0.639172	614.691
0.631079	609.137
0.630953	611.83
0.62635	607.444
0.623469	611.918
0.616556	609.661
0.615987	608.202
0.614236	610.073
0.613934	614.429
0.608046	608.644
0.606331	608.797
0.604561	607.99
0.603863	607.185
0.599304	609.193
0.59214	608.227
0.591369	609.823
0.589891	609.845
0.587557	608.808
0.587557	613.159
0.583581	608.801
0.583581	608.646
0.581948	615.961
0.580464	610.888
0.580464	606.266
0.576368	611.33
0.575861	609.346
0.574521	615.223
0.574151	612.017
0.573924	614.375
0.567542	609.434
0.564346	612.302
0.56007	609.17
0.558437	611.272
0.557992	615.928
0.557992	607.736
0.552277	610.56
0.551663	610.656
0.551467	615.704
0.551364	609.04
0.551025	614.729
0.55097	613.505
0.549803	612.245
0.544977	609.834
0.542733	608.625
0.535496	608.641
0.535227	606.567
0.534991	611.9
0.529502	611.213
0.529274	611.575
0.528013	613.668
0.527391	615.031
0.527391	610.663
0.526993	610.971
0.526329	606.647
0.520881	606.873
0.520847	609.428
0.519579	607.291
0.519579	611.959
0.512673	607.278
0.51209	613.114
0.511324	612.281
0.504426	613.763
0.504369	606.414
0.504081	610.474
0.501539	610.305
0.500497	615.477
0.498379	609.263
0.496331	614.643
0.493683	613.977
0.492411	609.202
0.492113	608.162
0.489926	614.275
0.489314	613.297
0.488188	608.352
0.481826	611.876
0.481103	611.116
0.48016	608.678
0.479386	610.296
0.478632	612.676
0.477306	614.852
0.477306	609.168
0.475005	611.743
0.474725	615.98
0.473507	610.239
0.470693	613.607
0.470693	613.43
0.470371	613.161
0.470371	607.118
0.469678	607.31
0.468509	612.697
0.468509	611.082
0.468052	607.454
0.46805	610.1
0.466458	612.471
0.466225	608.58
0.46326	612.84
0.462018	606.144
0.461018	611.107
0.460197	611.751
0.459629	610.847
0.458132	615.551
0.458132	610.597
0.456544	612.731
0.456544	612.582
0.455753	613.893
0.453566	611.537
0.451946	610.749
0.449901	608.006
0.448657	613.463
0.447781	611.458
0.447477	610.32
0.446596	613.183
0.446029	607.439
0.445387	612.366
0.443871	606.892
0.441947	612.887
0.441327	615.485
0.440439	606.559
0.440054	611.013
0.439827	611.565
0.439827	611.326
0.437795	614.519
0.437715	610.383
0.437067	613.695
0.435508	614.05
0.435409	613.097
0.433396	611.946
0.432048	609.572
0.431663	615.671
0.428225	613.952
0.428148	606.456
0.427628	606.53
0.426161	610.34
0.426077	611.835
0.423147	615.744
0.422608	607.127
0.420569	611.948
0.420569	607.675
0.420078	615.451
0.420078	615.612
0.419755	611.475
0.419755	606.41
0.419755	611.294
0.419755	606.157
0.419591	612.297
0.418331	611.983
0.417989	614.961
0.417822	610.871
0.416034	607.32
0.414702	614.432
0.414702	614.638
0.414187	606.339
0.413821	610.37
0.412742	614.38
0.412396	613.619
0.412268	610.912
0.412268	606.46
0.412157	608.142
0.41185	610.934
0.411529	607.168
0.407011	614.874
0.406786	612.589
0.404235	608.269
0.401734	610.57
0.400411	607.255
0.400411	612.294
0.400208	611.777
0.398954	613.704
0.3986	612.405
0.397984	614.498
0.397984	609.547
0.395869	609.726
0.395306	606.516
0.39485	615.576
0.393509	614.612
0.393509	606.029
0.393216	609.892
0.393216	609.743
0.392385	611.692
0.392318	609.235
0.391845	608.081
0.390865	609.488
0.390784	613.591
0.3904	608.452
0.387564	614.797
0.387183	609.397
0.385623	615.076
0.385623	610.623
0.385552	611.887
0.385168	607.277
0.38499	608.165
0.384693	615.574
0.384584	606.393
0.381452	610.653
0.380005	611.329
0.380005	611.572
0.379202	613.255
0.379202	607.329
0.378703	615.675
0.378703	610.842
0.375811	613.918
0.375205	608.941
0.375205	608.801
0.374001	610.506
0.373564	609.748
0.373146	612.916
0.373146	607.502
0.372023	609.575
0.371713	608.357
0.371386	613.893
0.371386	607.539
0.371146	613.144
0.368919	612.88
0.368703	608.362
0.368254	609.439
0.366585	611.789
0.366357	611.9
0.366181	614.827
0.365864	606.88
0.363924	610.688
0.363557	606.772
0.361568	610.398
0.361408	611.5
0.360757	611.647
0.360257	615.123
0.359435	606.968
0.359435	612.642
0.359435	606.722
0.359435	612.803
0.357548	611.482
0.355495	608.492
0.355475	610.84
0.353725	613.459
0.353558	607.73
0.353558	613.032
0.352641	613.501
0.352641	607.145
0.352089	614.946
0.351279	612.689
0.350809	611.548
0.35004	613.153
0.349716	608.084
0.349408	615.453
0.348918	612.28
0.34772	611.899
0.34772	611.776
0.34772	606.026
0.346818	614.68
0.346818	614.414
0.346288	615.415
0.345065	614.299
0.345013	607.036
0.344021	612.533
0.343862	609.095
0.343146	611.072
0.343146	610.896
0.342612	606.721
0.3424	615.928
0.342259	609.764
0.341073	615.61
0.340811	614.163
0.340623	612.722
0.340623	606.901
0.340338	610.514
0.339658	606.464
0.338858	612.142
0.335724	606.576
0.335263	613.912
0.335263	613.683
0.335218	614.56
0.335218	609.156
0.333733	615.039
0.3309	613.335
0.3309	613.05
0.330502	606.167
0.330341	609.548
0.329809	606.644
0.329809	612.502
0.329165	613.46
0.329165	607.443
0.328541	606.173
0.328409	614.848
0.326778	615.402
0.325756	611.005
0.325678	612.25
0.325678	606.69
0.325381	609.444
0.325381	609.278
0.323956	607.373
0.323545	608.76
0.323545	614.2
0.323491	614.676
0.323491	608.195
0.323356	614.966
0.323018	613.78
0.323018	606.114
0.321706	607.463
0.32159	610.859
0.321227	606.227
0.319746	615.696
0.319746	610.055
0.318759	607.241
0.318459	611.551
0.318392	609.192
0.317755	614.806
0.317109	615.571
0.316913	610.117
0.316913	615.385
0.316576	614.481
0.316418	606.073
0.314835	614.118
0.313836	614.846
0.312962	606.683
0.312537	606.538
0.311583	614.096
0.311583	608.094
0.311583	614.289
0.311583	608.384
0.31149	607.924
0.311275	606.355
0.310909	614.259
0.309919	613.797
0.307855	610.31
0.306929	615.619
0.306929	609.142
0.30656	612.234
0.30632	608.123
0.306141	615.779
0.306141	610.48
0.305885	607.161
0.30532	614.431
0.304711	614.412
0.304711	609.884
0.301757	610.737
0.301518	610.604
0.300084	606.634
0.29963	613.615
0.29963	606.447
0.299595	609.31
0.299551	615.499
0.299551	615.197
0.298301	610.428
0.29615	609.361
0.295144	614.144
0.295132	609.028
0.294954	615.689
0.294954	609.811
0.294315	613.477
0.294123	608.332
0.293473	607.966
0.292955	612.132
0.288077	612.724
0.288061	614.818
0.288061	606.956
0.288054	614.915
0.286346	610.666
0.285098	615.185
0.285098	607.556
0.284188	615.856
0.283826	612.777
0.282899	615.696
0.282761	613.323
0.282761	606.14
0.28255	609.645
0.281322	610.188
0.281322	609.95
0.27929	612.85
0.278742	606.038
0.278742	613.962
0.278696	608.556
0.277869	607.412
0.277859	610.556
0.277657	614.076
0.277657	613.8
0.276983	613.17
0.276983	612.906
0.276756	615.599
0.276682	607.325
0.276682	607.227
0.276421	614.387
0.27639	614.162
0.275174	612.603
0.271969	611.992
0.271588	614.866
0.270374	610.822
0.270206	609.536
0.268545	615.008
0.268545	607.459
0.267811	609.55
0.267598	614.869
0.267527	613.259
0.267415	606.251
0.265971	615.824
0.265971	615.419
0.265512	608.987
0.265512	608.76
0.265297	610.425
0.263883	614.105
0.263883	608.051
0.263688	607.46
0.263597	615.135
0.2619	612.122
0.2619	611.868
0.261275	607.443
0.261275	607.146
0.261125	614.472
0.260985	613.794
0.260605	613.316
0.260195	606.867
0.259774	612.779
0.259774	607.121
0.259606	613.072
0.258332	606.59
0.257215	606.083
0.256709	606.59
0.256417	610.794
0.256314	612.423
0.255375	608.639
0.25515	611.235
0.254677	615.539
0.254176	609.289
0.252613	614.592
0.252184	609.088
0.251722	607.115
0.251722	606.865
0.250572	614.127
0.250253	607.644
0.249429	608.813
0.247922	608.934
0.247922	614.799
0.247561	608.37
0.247379	606.143
0.246004	608.136
0.246004	614.077
0.245733	614.694
0.245636	607.982
0.245463	611.848
0.244738	611.308
0.244257	614.296
0.244257	608.847
0.242695	607.247
0.242004	609.784
0.241792	607.49
0.241456	607.234
0.241108	606.805
0.240703	610.785
0.240355	612.747
0.240355	612.46
0.240355	606.508
0.240355	606.095
0.239645	609.551
0.239395	609.166
0.23925	608.217
0.239085	615.905
0.238342	607.719
0.237734	607.557
0.236984	608.675
0.236913	609.888
0.235793	612.586
0.235719	611.989
0.235424	615.583
0.235424	615.264
0.234996	608.203
0.234996	608.079
0.234875	611.176
0.233457	607.068
0.232463	610.833
0.231555	612.471
0.230803	615.36
0.230803	609.497
0.230658	606.904
0.229481	608.359
0.229162	612.409
0.228826	607.6
0.227614	608.63
0.226514	615.034
0.226514	608.866
0.226341	610.187
0.225383	612.198
0.225376	608.18
0.225206	613.866
0.224804	610.927
0.224802	615.758
0.224791	610.635
0.224791	610.358
0.224551	608.72
0.224551	608.98
0.223384	610.961
0.221683	612.716
0.220693	609.617
0.220662	608.329
0.220586	613.291
0.220586	613.601
0.219972	607.535
0.219631	611.629
0.219436	612.019
0.219276	609.541
0.217784	612.925
0.216295	613.315
0.214977	614.481
0.214892	615.887
0.21475	610.25
0.214715	609.49
0.211582	613.219
0.210891	612.526
0.210806	610.528
0.210539	613.123
0.210004	609.524
0.209607	614.245
0.209501	607.77
0.206555	611.026
0.206334	615.401
0.205501	607.421
0.205501	607.641
0.205276	615.735
0.205074	613.718
0.204966	606.531
0.204966	606.329
0.204892	610.387
0.204696	608.887
0.203434	614.18
0.203257	610.671
0.201747	609.228
0.200963	613.408
0.199964	612.471
0.199964	607.62
0.199804	609.024
0.199455	615.471
0.198399	614.483
0.196856	611.897
0.195906	615.866
0.195401	608.653
0.195401	609.037
0.19527	606.714
0.19495	611.424
0.193542	608.817
0.191346	607.052
0.191295	607.67
0.190972	608.473
0.190914	606.227
0.190191	614.313
0.189926	615.468
0.188126	614.49
0.187258	608.076
0.187077	608.982
0.185976	608.448
0.185575	613.749
0.184694	614.689
0.184694	614.247
0.183884	611.556
0.182396	607.058
0.181807	611.145
0.181752	609.178
0.181663	606.17
0.180783	610.424
0.180783	610.198
0.17842	607.586
0.178406	606.667
0.177248	608.473
0.177248	608.145
0.176883	606.699
0.175643	607.576
0.175198	614.554
0.174747	612.628
0.173673	607.664
0.173481	607.87
0.173392	609.987
0.172865	611.109
0.17228	609.772
0.171943	615.62
0.171811	612.918
0.171811	613.355
0.17101	609.953
0.170939	611.861
0.169574	608.038
0.169574	608.295
0.169573	606.545
0.168614	606.246
0.168487	611.301
0.168487	611.848
0.16757	610.232
0.167532	607.09
0.166802	609.442
0.166464	611.061
0.166021	609.728
0.16553	607.81
0.165178	611.22
0.16494	609.752
0.164479	609.344
0.163693	613.502
0.162396	607.833
0.162205	613.54
0.161626	608.973
0.160973	612.05
0.160973	611.569
0.160882	608.15
0.160312	614.201
0.160312	607.954
0.159591	611.228
0.159001	613.696
0.157706	610.731
0.157448	612.921
0.156335	608.049
0.156121	613.361
0.155876	610.964
0.154449	611.139
0.153297	611.843
0.152999	615.012
0.152767	610.302
0.152692	613.839
0.152402	608.638
0.15118	614.682
0.150988	615.146
0.150209	615.068
0.149508	615.279
0.148542	606.41
0.148228	607.635
0.147608	612.831
0.147608	612.54
0.144903	606.557
0.144149	609.093
0.14384	612.49
0.142733	615.862
0.141174	613.213
0.141174	606.541
0.14117	609.207
0.139519	612.688
0.138238	606.59
0.136579	615.868
0.136424	608.834
0.136277	607.121
0.136169	612.518
0.136135	607.502
0.135754	615.277
0.13323	612.481
0.131601	613.226
0.129969	607.466
0.128826	608.008
0.128474	614.895
0.128017	610.829
0.125366	608.359
0.125062	614.848
0.124433	612.402
0.124282	611.748
0.124282	612.226
0.123942	613.801
0.122674	615.787
0.121289	611.921
0.119812	608.74
0.118006	610.648
0.116433	606.404
0.115746	608.585
0.114999	613.62
0.114996	608.423
0.114811	606.175
0.114354	606.978
0.113438	612.019
0.113438	611.754
0.113349	613.129
0.11293	606.252
0.112439	611.088
0.110869	615.209
0.110822	612.312
0.110768	609.766
0.110259	614.228
0.109765	607.532
0.106944	610.991
0.106013	614.928
0.105649	609.782
0.105649	609.152
0.104501	614.168
0.103792	614.929
0.103446	612.947
0.103398	613.21
0.102521	614.643
0.101504	614.028
0.100608	612.456
0.100569	610.968
0.100569	610.45
