# Supplementary material for: Grayscale projection two-photon lithography using sub-diffraction motifs for ultrafast and precise nanoscale 3D printing
Source: Nat Commun. 2026 May 29;17:6981. doi: 10.1038/s41467-026-73782-x (PMC13392389; doi:10.1038/s41467-026-73782-x)
Supplement: Supplementary file 3 — Source data [file 41467_2026_73782_MOESM3_ESM.zip › FWHM_vs_Intensity_figS7c.xlsx]

## Sheet: Sheet1
Motif	Hexadecimal	Intensity (all 127 data)	FWHM (nm) (all 127 data)	Intensity (selected)	FWHM (nm) (selected)		Measurement for fig. S7c
1	FFFFEEE	1	603.946	0.107771	567.733
2	7FFE6EC	0.92067	575.849	0.11371	623.991
3	FFFFEAE	0.830454	626.562	0.136025	587.146
4	F5AFEEE	0.796453	590.598	0.155747	569.446
5	EFF7E4E	0.796453	575.808	0.18174	578.049
6	7FFE6AC	0.758003	592.278	0.217339	604.25
7	DE7BEEE	0.741664	588.072	0.251986	596.485
8	75AE6EC	0.726209	562.382	0.285023	603.686
9	6FF664C	0.726209	548.96	0.349607	569.686
10	5E7A6EC	0.673933	558.587	0.398974	615.62
11	F5AFEAE	0.645298	612.049	0.453752	628.003
12	EFF7E0E	0.645298	593.775	0.533044	593.189
13	E5A7E4E	0.616851	560.603	0.645298	593.775
14	DE7BEAE	0.595869	609.865	0.741664	588.072
15	FBDFCE6	0.59401	635.073	0.830454	626.562
16	75AE6AC	0.581933	577.074	1	603.946
17	6FF660C	0.581933	560.663
18	D42BEEE	0.568975	572.86
19	CE73E4E	0.568975	557.564
20	65A664C	0.555692	534.186
21	5E7A6AC	0.535018	572.961
22	7BDE4E4	0.533044	593.189
23	BFFDAEA	0.51053	680.802
24	542A6EC	0.51033	543.672
25	4E7264C	0.51033	529.942
26	E5A7E0E	0.484087	576.234
27	FBDFCA6	0.465758	677.451
28	3FFC2E8	0.453752	628.003
29	CE73E0E	0.441571	573.247
30	D42BEAE	0.441571	592.56
31	EBD7C46	0.439437	595.379
32	F18FCE6	0.439437	617.783
33	65A660C	0.429808	543.321
34	C423E4E	0.42023	540.649
35	7BDE4A4	0.411671	622.811
36	DA5BCE6	0.398974	615.62
37	BFFDAAA	0.393476	738.526
38	542A6AC	0.389806	555.459
39	4E7260C	0.389806	538.493
40	718E4E4	0.387556	574.787
41	6BD6444	0.387556	555.161
42	442264C	0.370671	514.088
43	AFF5A4A	0.367305	636.059
44	B5ADAEA	0.367305	664.868
45	5A5A4E4	0.349607	569.686
46	3FFC2A8	0.343578	675.525
47	9E79AEA	0.330201	665.51
48	F18FCA6	0.329576	660.418
49	EBD7C06	0.329576	630.165
50	35AC2E8	0.319612	608.096
51	2FF4248	0.319612	582.47
52	C423E0E	0.311218	552.835
53	E187C46	0.308809	573.512
54	DA5BCA6	0.294473	660.488
55	1E782E8	0.285023	603.686
56	718E4A4	0.284575	601.832
57	6BD6404	0.284575	575.295
58	CA53C46	0.275259	570.193
59	D00BCE6	0.275259	594.137
60	B5ADAAA	0.268642	729.735
61	AFF5A0A	0.268642	694.427
62	442260C	0.268538	519.178
63	6186444	0.266013	533.802
64	5A5A4A4	0.251986	596.485
65	A5A5A4A	0.248024	611.853
66	9E79AAA	0.236899	735.49
67	BBDD8E2	0.236862	791.273
68	500A4E4	0.234977	548.038
69	4A52444	0.234977	527.721
70	35AC2A8	0.227829	655.898
71	2FF4208	0.227829	619.153
72	9429AEA	0.217834	643.857
73	8E71A4A	0.217834	610.865
74	E187C06	0.217339	604.25
75	25A4248	0.209417	556.797
76	1E782A8	0.1986	653.319
77	3BDC0E0	0.198447	712.316
78	D00BCA6	0.18915	637.052
79	CA53C06	0.18915	602.373
80	0E70248	0.18174	550.605
81	14282E8	0.18174	578.049
82	6186404	0.181423	548.394
83	C003C46	0.175488	544.155
84	BBDD8A2	0.168655	825.721
85	A5A5A0A	0.167753	671.259
86	500A4A4	0.155747	569.446
87	4A52404	0.155747	541.1
88	4002444	0.144292	504.171
89	8E71A0A	0.142923	676.969
90	9429AAA	0.142923	722.973
91	ABD5842	0.14261	748.869
92	B18D8E2	0.14261	792.179
93	25A4208	0.136025	587.146
94	3BDC0A0	0.129567	821.943
95	8421A4A	0.129411	578.598
96	9A598E2	0.119833	807.135
97	14282A8	0.11371	623.991
98	0E70208	0.11371	580.885
99	318C0E0	0.113281	693.162
100	2BD4040	0.113281	636.878
101	C003C06	0.107771	567.733
102	0420248	0.102403	519.31
103	1A580E0	0.0930173	693.877
104	B18D8A2	0.0906193	861.381
105	ABD5802	0.0906193	824.068
106	4002404	0.0834537	508.781
107	9A598A2	0.0792018	901.294
108	8421A0A	0.0728916	638.804
109	A185842	0.0723034	729.531
110	318C0A0	0.0627922	838.415
111	2BD4000	0.0627922	773.738
112	8A51842	0.0564392	755.055
113	90098E2	0.0564392	814.426
114	0420208	0.0527633	535.052
115	2184040	0.0520594	586.841
116	1A580A0	0.048154	789.454
117	10080E0	0.0387091	655.72
118	0A50040	0.0387091	578.97
119	A185802	0.0366604	868.275
120	90098A2	0.0299284	984.98
121	8A51802	0.0299284	969.01
122	2184000	0.0199621	758.817
123	8001842	0.0169901	719.743
124	0A50000	0.0120385	770.645
125	10080A0	0.0120385	868.97
126	0000040	0.00834545	492.68
127	8001802	0.00770907	56.8232
		0	0
