# Supplementary material for: Grayscale projection two-photon lithography using sub-diffraction motifs for ultrafast and precise nanoscale 3D printing
Source: Nat Commun. 2026 May 29;17:6981. doi: 10.1038/s41467-026-73782-x (PMC13392389; doi:10.1038/s41467-026-73782-x)
Supplement: Supplementary file 3 — Source data [file 41467_2026_73782_MOESM3_ESM.zip › FWHM_vs_Motif_figS5a.xlsx]

## Sheet: Sheet1
		FWHM (nm)																Measurement for fig. S5a
			Trial 1							Trial 2
Motif	Hexadecimal	Simulation FWHM	Grid 1	Grid 2	Grid 3	Grid 4	Grid 5	Average	STDev	Grid 1	Grid 2	Grid 3	Grid 4	Grid 5	Average	STDev
1	'1FFFFFFFFFFFF'	611.442	888.949	808.498	852.432	830.751	802.793	836.685	35.2061	962.667	955.82	908.577	932.541	886.667	929.254	31.9147
2	'1F5FFFFFFFF5F'	606.256	868.408	793.093	844.444	811.922	786.246	820.823	34.8786	964.036	956.505	909.946	935.279	883.928	929.939	33.2174
3	'1FEEFFFFFEEFF'	607.981	889.52	806.216	854.715	822.763	778.258	830.294	43.1515	974.306	958.559	906.523	940.072	888.036	933.499	35.8156
4	'1DFFFF6DFFFF7'	609.314	892.943	807.357	851.291	823.333	798.228	834.631	38.3226	968.829	955.135	908.577	932.541	885.297	930.076	33.9233
5	'1E5FBFEFFBF4F'	609.516	875.826	794.234	832.462	808.498	759.429	814.09	43.4803	962.667	955.135	904.468	933.91	896.252	930.486	29.5963
6	'1EFBBFBBFBBEF'	613.339	886.667	801.081	849.009	818.769	810.21	833.147	34.9178	964.721	951.712	905.838	921.586	889.405	926.652	31.3186
7	'1BFDDEEEF77FB'	610.014	895.796	816.486	874.114	831.321	787.958	841.135	43.6093	973.622	953.081	912.685	940.072	886.667	933.225	34.1417
8	'1EEC9FFFF26EF'	608.227	871.832	799.369	841.021	802.222	767.417	816.372	40.5254	962.667	955.135	903.099	934.595	877.766	926.652	35.7632
9	'15FF7755DDFF5'	610.56	899.79	815.916	862.703	833.604	797.087	841.82	40.4232	959.243	953.081	907.207	937.333	883.928	928.159	31.886
10	'1BEAFEAAFEAFB'	607.278	904.354	818.769	870.691	831.892	828.468	850.835	35.8675	962.667	960.613	904.468	940.757	885.982	930.897	34.2979
11	'0DAEF755DEEB6'	611.743	888.378	800.511	854.715	825.616	748.018	823.447	53.4183	949.658	948.973	892.829	925.009	880.505	919.395	31.7822
12	'1A5FAAEEABF4B'	612.887	874.685	796.517	831.321	819.339	799.369	824.246	31.6464	952.396	937.333	888.721	922.27	866.126	913.369	35.4122
13	'17E45DEF744FD'	607.168	908.919	819.91	863.844	834.745	785.676	842.619	46.5468	962.667	952.396	904.468	918.847	877.766	923.229	34.7999
14	'1E489FBBF224F'	610.653	859.85	776.547	821.051	795.375	771.411	804.847	36.3884	952.396	949.658	894.198	914.739	880.505	918.299	32.2798
15	'0BACD6D6D66BA'	613.032	904.354	819.91	876.396	837.027	811.351	849.808	39.4284	957.189	948.288	908.577	921.586	877.081	922.544	32.1167
16	'0ABBAAAAABBAA'	614.848	890.09	819.339	863.844	817.057	760.571	830.18	49.6429	951.027	949.658	901.045	910.631	894.883	921.449	26.9708
17	'13F94ABAA53F9'	614.412	923.754	838.739	898.649	859.279	789.099	861.904	52.4872	959.928	941.441	907.892	914.054	890.775	922.818	27.615
18	'071375935D91C'	615.696	885.526	795.946	848.438	827.327	776.547	826.757	42.9958	953.081	947.604	898.306	920.901	881.189	920.216	30.9588
19	'0B06F4C65EC1A'	612.122	876.396	794.234	846.156	817.628	795.946	826.072	35.1015	950.342	953.766	914.054	905.838	887.351	922.27	28.8828
20	'09B3F4105F9B2'	608.847	903.784	818.198	872.973	837.598	788.529	844.216	45.2689	961.982	949.658	907.892	932.541	922.27	934.868	21.481
21	'12EC16C6D06E9'	610.187	902.072	818.198	858.138	821.051	790.24	837.94	43.2178	962.667	956.505	905.153	930.486	901.045	931.171	28.3669
22	'070275935C81C'	609.524	866.697	793.664	845.015	806.787	756.006	813.634	43.4945	951.712	978.414	909.261	935.964	906.523	936.375	30.1207
23	'0A1588EE2350A'	606.714	860.42	795.946	838.739	803.363	769.7	813.634	35.9437	954.45	951.027	894.198	912	887.351	919.805	31.4046
24	'0B04C8EE2641A'	610.424	867.838	791.381	835.315	814.775	749.159	811.694	44.8408	941.441	967.459	907.892	921.586	905.838	928.843	25.8399
25	'0913F4005F912'	611.848	903.784	813.634	872.973	823.333	758.288	834.402	56.2332	946.234	961.297	905.153	884.613	937.333	926.926	31.3328
26	'08B3B4005B9A2'	613.361	895.225	831.892	872.973	842.162	799.369	848.324	37.1209	939.387	926.378	904.468	896.937	891.459	911.726	20.3836
27	'021B229289B08'	606.557	868.979	783.393	843.874	801.652	793.093	818.198	36.5833	955.82	953.766	941.441	935.964	879.135	933.225	31.3575
28	'0C11893923106'	615.277	883.814	774.835	830.18	812.492	797.087	819.682	41.2207	933.91	932.541	901.045	915.423	849.009	906.386	34.7992
29	'0A0494C65240A'	614.848	855.856	769.7	829.039	783.964	806.216	808.955	34.5546	933.225	956.505	906.523	944.18	875.712	923.229	32.3386
30	'0511492925114'	608.585	885.526	795.375	837.027	806.216	784.535	821.736	40.6897	961.297	962.667	909.261	905.153	868.865	921.449	40.2056
31	'00BD0244817A0'	610.991	882.102	815.345	836.456	814.775	836.456	837.027	27.3755	966.775	941.441	917.477	943.495	875.712	928.98	34.5118
32	'02B11482511A8'	614.965	895.796	819.91	886.667	838.739	756.577	839.538	56.2462	972.937	934.595	916.108	956.505	896.252	935.279	30.6583
