# Supplementary material for: Grayscale projection two-photon lithography using sub-diffraction motifs for ultrafast and precise nanoscale 3D printing
Source: Nat Commun. 2026 May 29;17:6981. doi: 10.1038/s41467-026-73782-x (PMC13392389; doi:10.1038/s41467-026-73782-x)
Supplement: Supplementary file 3 — Source data [file 41467_2026_73782_MOESM3_ESM.zip › FWHM_vs_Motif_figS6a.xlsx]

## Sheet: Sheet1
			Experiment								Measurement for fig. S6a
Motif	Hexadecimal	Simulation FWHM	Grid 1	Grid 2	Grid 3	Grid 4	Grid 5	Average	STDev
1	'1FFFFFF'	603.946	1173.38	1062.12	1161.4	1087.79	1104.05	1117.75	47.905
2	'1FFEFFF'	626.562	1184.5	1065.54	1169.95	1093.78	1110.9	1124.94	50.6714
3	'1BFBBFB'	588.072	1157.97	1054.41	1142.57	1077.52	1075.81	1101.66	45.6276
4	'17F6DFD'	593.775	1182.79	1065.54	1157.12	1099.77	1158.83	1132.81	48.4319
5	'0EAFEAE'	593.189	1174.23	1032.16	1145.99	1073.24	1181.08	1121.34	65.6515
6	'0EDD76E'	628.003	1180.23	1042.43	1146.85	1077.52	1205.9	1130.59	68.8977
7	'1BABABB'	615.62	1176.8	1080.95	1171.67	1097.21	1154.55	1136.23	44.2056
8	'0AABAAA'	569.686	1138.29	1002.21	1103.2	1040.72	1076.67	1072.22	53.0057
9	'0AD936A'	603.686	1175.95	1025.32	1181.94	1059.55	1125.45	1113.64	69.6653
10	'0AAAAAA'	596.485	1151.13	1043.29	1210.18	1062.97	1080.95	1109.7	69.3418
11	'1526C95'	604.25	1163.11	1059.55	1155.41	1075.81	1106.62	1112.1	46.3294
12	'0859342'	578.049	1133.15	1015.05	1163.96	1037.3	1199.91	1109.87	80.3648
13	'082AA82'	569.446	1122.03	984.234	1159.68	1042.43	1250.41	1111.76	103.312
14	'0454544'	587.146	1122.88	1045.86	1183.65	1042.43	1149.41	1108.85	62.8824
15	'0858342'	623.991	1171.67	1046.71	1205.05	1081.8	1180.23	1137.09	68.737
16	'1122891'	567.733	1162.25	1079.23	1210.18	1057.84	1164.82	1134.86	63.9291
