# Supplementary material for: Grayscale projection two-photon lithography using sub-diffraction motifs for ultrafast and precise nanoscale 3D printing
Source: Nat Commun. 2026 May 29;17:6981. doi: 10.1038/s41467-026-73782-x (PMC13392389; doi:10.1038/s41467-026-73782-x)
Supplement: Supplementary file 3 — Source data [file 41467_2026_73782_MOESM3_ESM.zip › Intensity_vs_Distance_figS2a.xlsx]

## Sheet: Sheet1
Distance (µm)	Normalized intensity		Measurement for fig. S2a
-5.81397	9.8292e-05
-5.69997	0.000105037
-5.58597	9.8292e-05
-5.47197	7.6596e-05
-5.35797	4.75228e-05
-5.24397	3.39524e-05
-5.12997	4.66225e-05
-5.01597	6.27252e-05
-4.90198	5.54093e-05
-4.78798	3.52803e-05
-4.67398	3.48658e-05
-4.55998	5.63987e-05
-4.44598	6.81433e-05
-4.33198	5.70111e-05
-4.21798	4.88633e-05
-4.10398	6.08198e-05
-3.98998	6.91344e-05
-3.87598	5.33142e-05
-3.76198	4.08752e-05
-3.64798	6.55975e-05
-3.53398	0.000102952
-3.41998	0.000102163
-3.30598	7.49001e-05
-3.19198	8.5802e-05
-3.07798	0.000142665
-2.96399	0.000171036
-2.84999	0.000137559
-2.73599	0.000120179
-2.62199	0.000179294
-2.50799	0.000231702
-2.39399	0.000180313
-2.27999	0.00012565
-2.16599	0.000258671
-2.05199	0.000515686
-1.93799	0.000585393
-1.82399	0.000415999
-1.70999	0.000445717
-1.59599	0.000959819
-1.48199	0.00142619
-1.36799	0.00118618
-1.25399	0.000942866
-1.13999	0.00242231
-1.02599	0.00538312
-0.911995	0.00622441
-0.797996	0.00396695
-0.683997	0.0120268
-0.569997	0.0633162
-0.455998	0.195361
-0.341998	0.418006
-0.227999	0.68718
-0.113999	0.912024
0	1
0.113999	0.912024
0.227999	0.68718
0.341998	0.418006
0.455998	0.195361
0.569997	0.0633162
0.683997	0.0120268
0.797996	0.00396695
0.911995	0.00622441
1.02599	0.00538312
1.13999	0.00242231
1.25399	0.000942866
1.36799	0.00118618
1.48199	0.00142619
1.59599	0.000959819
1.70999	0.000445717
1.82399	0.000415999
1.93799	0.000585393
2.05199	0.000515686
2.16599	0.000258671
2.27999	0.00012565
2.39399	0.000180313
2.50799	0.000231702
2.62199	0.000179294
2.73599	0.000120179
2.84999	0.000137559
2.96399	0.000171036
3.07798	0.000142665
3.19198	8.5802e-05
3.30598	7.49001e-05
3.41998	0.000102163
3.53398	0.000102952
3.64798	6.55975e-05
3.76198	4.08752e-05
3.87598	5.33142e-05
3.98998	6.91344e-05
4.10398	6.08198e-05
4.21798	4.88633e-05
4.33198	5.70111e-05
4.44598	6.81433e-05
4.55998	5.63987e-05
4.67398	3.48658e-05
4.78798	3.52803e-05
4.90198	5.54093e-05
5.01597	6.27252e-05
5.12997	4.66225e-05
5.24397	3.39524e-05
5.35797	4.75228e-05
5.47197	7.6596e-05
