# Supplementary material for: Grayscale projection two-photon lithography using sub-diffraction motifs for ultrafast and precise nanoscale 3D printing
Source: Nat Commun. 2026 May 29;17:6981. doi: 10.1038/s41467-026-73782-x (PMC13392389; doi:10.1038/s41467-026-73782-x)
Supplement: Supplementary file 3 — Source data [file 41467_2026_73782_MOESM3_ESM.zip › Intensity_vs_Motif_fig3a.xlsx]

## Sheet: Sheet1
		Intensity (normalized to the intensity of motif #1)									Measurement for fig. 3a
			Trial 1
Motif	Hexadecimal	Simulation Intensity	Grid 1	Grid 2	Grid 3	Grid 4	Grid 5	Average	STDev
1	'1FFFFFFFFFFFF'	1	1	1	1	1	1	1	0
2	'1F5FFFFFFFF5F'	0.91969	0.888099	0.89343	0.890564	0.89841	0.916153	0.897331	0.0111989
3	'1FEEFFFFFEEFF'	0.85833	0.822653	0.827652	0.839098	0.843909	0.871968	0.841056	0.0192732
4	'1DFFFF6DFFFF7'	0.800958	0.779487	0.775314	0.787803	0.789987	0.791469	0.784812	0.0070466
5	'1E5FBFEFFBF4F'	0.739458	0.694797	0.70003	0.697687	0.709037	0.749094	0.710129	0.0224239
6	'1EFBBFBBFBBEF'	0.692736	0.663146	0.66719	0.672521	0.680156	0.685506	0.673704	0.00916808
7	'1BFDDEEEF77FB'	0.640256	0.621951	0.61129	0.610337	0.626816	0.662325	0.626544	0.0211941
8	'1EEC9FFFF26EF'	0.59214	0.549081	0.550726	0.563332	0.57261	0.611883	0.569526	0.0255606
9	'15FF7755DDFF5'	0.552277	0.548447	0.532513	0.529384	0.53734	0.593284	0.548194	0.0262235
10	'1BEAFEAAFEAFB'	0.512673	0.497717	0.490635	0.493279	0.499369	0.531848	0.50257	0.0167313
11	'0DAEF755DEEB6'	0.475005	0.464911	0.450999	0.455203	0.465559	0.534373	0.474209	0.0342087
12	'1A5FAAEEABF4B'	0.441947	0.427051	0.424699	0.415547	0.427044	0.433007	0.42547	0.0063413
13	'17E45DEF744FD'	0.411529	0.387506	0.385976	0.391569	0.396185	0.424805	0.397208	0.0159273
14	'1E489FBBF224F'	0.381452	0.355231	0.355847	0.365639	0.365269	0.376328	0.363663	0.00864673
15	'0BACD6D6D66BA'	0.353558	0.33997	0.333142	0.34064	0.337183	0.356281	0.341443	0.00880379
16	'0ABBAAAAABBAA'	0.328409	0.323697	0.323846	0.315394	0.31942	0.367216	0.329915	0.0211417
17	'13F94ABAA53F9'	0.304711	0.302805	0.298335	0.298727	0.299843	0.337722	0.307487	0.0169926
18	'071375935D91C'	0.282899	0.274298	0.272409	0.270645	0.273197	0.30232	0.278574	0.0133411
19	'0B06F4C65EC1A'	0.2619	0.251226	0.250915	0.246867	0.254148	0.270006	0.254632	0.00897646
20	'09B3F4105F9B2'	0.244257	0.246308	0.238618	0.240605	0.242358	0.284043	0.250386	0.0190263
21	'12EC16C6D06E9'	0.226341	0.217854	0.217928	0.223732	0.219824	0.248633	0.225594	0.0130979
22	'070275935C81C'	0.210004	0.20296	0.199835	0.201932	0.206344	0.241637	0.210542	0.017541
23	'0A1588EE2350A'	0.19527	0.178093	0.18459	0.175193	0.182039	0.21363	0.186709	0.0154747
24	'0B04C8EE2641A'	0.180783	0.16777	0.172402	0.165599	0.174299	0.209022	0.177818	0.0177881
25	'0913F4005F912'	0.168487	0.162116	0.161843	0.158686	0.165342	0.210213	0.17164	0.0216912
26	'08B3B4005B9A2'	0.156121	0.155164	0.151598	0.14991	0.155034	0.180968	0.158535	0.0127414
27	'021B229289B08'	0.144903	0.135769	0.136989	0.129706	0.137633	0.195726	0.147165	0.0273279
28	'0C11893923106'	0.135754	0.121575	0.12433	0.126787	0.12574	0.148429	0.129372	0.010831
29	'0A0494C65240A'	0.125062	0.113604	0.120484	0.116079	0.124825	0.143219	0.123642	0.0117538
30	'0511492925114'	0.115746	0.109597	0.109647	0.107993	0.114941	0.159668	0.120369	0.022125
31	'00BD0244817A0'	0.106944	0.106898	0.106129	0.100986	0.108764	0.126929	0.109941	0.00992411
32	'02B11482511A8'	0.0997554	0.0983932	0.101025	0.101431	0.0983126	0.131633	0.106159	0.0143134
