# Supplementary material for: Grayscale projection two-photon lithography using sub-diffraction motifs for ultrafast and precise nanoscale 3D printing
Source: Nat Commun. 2026 May 29;17:6981. doi: 10.1038/s41467-026-73782-x (PMC13392389; doi:10.1038/s41467-026-73782-x)
Supplement: Supplementary file 3 — Source data [file 41467_2026_73782_MOESM3_ESM.zip › Intensity_vs_Motif_figS5c.xlsx]

## Sheet: Sheet1
		Intensity (normalized to the intensity of motif #1)																Measurement for fig. S5c
			Trial 1							Trial 2
Motif	Hexadecimal	Simulation Intensity	Grid 1	Grid 2	Grid 3	Grid 4	Grid 5	Average	STDev	Grid 1	Grid 2	Grid 3	Grid 4	Grid 5	Average	STDev
1	'1FFFFFFFFFFFF'	1	1	1	1	1	1	1	0	1	1	1	1	1	1	0
2	'1F5FFFFFFFF5F'	0.91969	0.888099	0.89343	0.890564	0.89841	0.916153	0.897331	0.0111989	0.882568	0.881257	0.875606	0.880578	0.897995	0.883601	0.00846782
3	'1FEEFFFFFEEFF'	0.85833	0.822653	0.827652	0.839098	0.843909	0.871968	0.841056	0.0192732	0.821714	0.832199	0.840076	0.82709	0.837585	0.831733	0.0075169
4	'1DFFFF6DFFFF7'	0.800958	0.779487	0.775314	0.787803	0.789987	0.791469	0.784812	0.0070466	0.785645	0.780917	0.787831	0.794704	0.804732	0.790766	0.00925216
5	'1E5FBFEFFBF4F'	0.739458	0.694797	0.70003	0.697687	0.709037	0.749094	0.710129	0.0224239	0.699599	0.692203	0.68452	0.691018	0.690342	0.691536	0.0053939
6	'1EFBBFBBFBBEF'	0.692736	0.663146	0.66719	0.672521	0.680156	0.685506	0.673704	0.00916808	0.68158	0.687017	0.665147	0.688599	0.668595	0.678187	0.0107229
7	'1BFDDEEEF77FB'	0.640256	0.621951	0.61129	0.610337	0.626816	0.662325	0.626544	0.0211941	0.632475	0.639426	0.617347	0.637191	0.644727	0.634233	0.0104173
8	'1EEC9FFFF26EF'	0.59214	0.549081	0.550726	0.563332	0.57261	0.611883	0.569526	0.0255606	0.553517	0.56635	0.550236	0.561952	0.561691	0.558749	0.00664351
9	'15FF7755DDFF5'	0.552277	0.548447	0.532513	0.529384	0.53734	0.593284	0.548194	0.0262235	0.551511	0.543255	0.545698	0.541593	0.55729	0.547869	0.00646946
10	'1BEAFEAAFEAFB'	0.512673	0.497717	0.490635	0.493279	0.499369	0.531848	0.50257	0.0167313	0.513909	0.510107	0.504684	0.524605	0.512781	0.513217	0.00729464
11	'0DAEF755DEEB6'	0.475005	0.464911	0.450999	0.455203	0.465559	0.534373	0.474209	0.0342087	0.459477	0.463322	0.46989	0.472683	0.455367	0.464148	0.00716647
12	'1A5FAAEEABF4B'	0.441947	0.427051	0.424699	0.415547	0.427044	0.433007	0.42547	0.0063413	0.437689	0.419684	0.430353	0.434572	0.437698	0.431999	0.00751393
13	'17E45DEF744FD'	0.411529	0.387506	0.385976	0.391569	0.396185	0.424805	0.397208	0.0159273	0.39904	0.400901	0.40248	0.419729	0.409276	0.406285	0.00845046
14	'1E489FBBF224F'	0.381452	0.355231	0.355847	0.365639	0.365269	0.376328	0.363663	0.00864673	0.357135	0.361845	0.350189	0.366221	0.358501	0.358778	0.00594474
15	'0BACD6D6D66BA'	0.353558	0.33997	0.333142	0.34064	0.337183	0.356281	0.341443	0.00880379	0.349936	0.347793	0.341084	0.361	0.358046	0.351572	0.00802755
16	'0ABBAAAAABBAA'	0.328409	0.323697	0.323846	0.315394	0.31942	0.367216	0.329915	0.0211417	0.334538	0.321421	0.319906	0.34613	0.321908	0.328781	0.0113393
17	'13F94ABAA53F9'	0.304711	0.302805	0.298335	0.298727	0.299843	0.337722	0.307487	0.0169926	0.317374	0.31505	0.310207	0.338347	0.327074	0.32161	0.0111913
18	'071375935D91C'	0.282899	0.274298	0.272409	0.270645	0.273197	0.30232	0.278574	0.0133411	0.278947	0.271271	0.270966	0.286275	0.290236	0.279539	0.00868904
19	'0B06F4C65EC1A'	0.2619	0.251226	0.250915	0.246867	0.254148	0.270006	0.254632	0.00897646	0.259467	0.245391	0.248554	0.274931	0.25622	0.256912	0.0115572
20	'09B3F4105F9B2'	0.244257	0.246308	0.238618	0.240605	0.242358	0.284043	0.250386	0.0190263	0.252642	0.245515	0.244539	0.267849	0.249705	0.25205	0.0094155
21	'12EC16C6D06E9'	0.226341	0.217854	0.217928	0.223732	0.219824	0.248633	0.225594	0.0130979	0.227089	0.224549	0.22419	0.249185	0.225273	0.230057	0.010751
22	'070275935C81C'	0.210004	0.20296	0.199835	0.201932	0.206344	0.241637	0.210542	0.017541	0.203063	0.19357	0.196239	0.216554	0.203518	0.202589	0.00891288
23	'0A1588EE2350A'	0.19527	0.178093	0.18459	0.175193	0.182039	0.21363	0.186709	0.0154747	0.188745	0.177361	0.176719	0.202955	0.185835	0.186323	0.0106688
24	'0B04C8EE2641A'	0.180783	0.16777	0.172402	0.165599	0.174299	0.209022	0.177818	0.0177881	0.182364	0.166732	0.170918	0.198854	0.170915	0.177957	0.0130503
25	'0913F4005F912'	0.168487	0.162116	0.161843	0.158686	0.165342	0.210213	0.17164	0.0216912	0.17908	0.166813	0.162756	0.195462	0.171589	0.17514	0.0128823
26	'08B3B4005B9A2'	0.156121	0.155164	0.151598	0.14991	0.155034	0.180968	0.158535	0.0127414	0.170683	0.160314	0.157387	0.179714	0.167196	0.167059	0.00883661
27	'021B229289B08'	0.144903	0.135769	0.136989	0.129706	0.137633	0.195726	0.147165	0.0273279	0.14095	0.131803	0.130292	0.154795	0.147641	0.141096	0.0104118
28	'0C11893923106'	0.135754	0.121575	0.12433	0.126787	0.12574	0.148429	0.129372	0.010831	0.129889	0.130023	0.125882	0.150886	0.135962	0.134528	0.0098261
29	'0A0494C65240A'	0.125062	0.113604	0.120484	0.116079	0.124825	0.143219	0.123642	0.0117538	0.124115	0.117245	0.11449	0.141138	0.127331	0.124864	0.010454
30	'0511492925114'	0.115746	0.109597	0.109647	0.107993	0.114941	0.159668	0.120369	0.022125	0.1153	0.1119	0.111505	0.131738	0.124718	0.119032	0.00887726
31	'00BD0244817A0'	0.106944	0.106898	0.106129	0.100986	0.108764	0.126929	0.109941	0.00992411	0.114718	0.108983	0.108009	0.117476	0.119029	0.113643	0.00495761
32	'02B11482511A8'	0.0997554	0.0983932	0.101025	0.101431	0.0983126	0.131633	0.106159	0.0143134	0.10878	0.111307	0.1005	0.117646	0.116114	0.110869	0.00681
