# Supplementary material for: Grayscale projection two-photon lithography using sub-diffraction motifs for ultrafast and precise nanoscale 3D printing
Source: Nat Commun. 2026 May 29;17:6981. doi: 10.1038/s41467-026-73782-x (PMC13392389; doi:10.1038/s41467-026-73782-x)
Supplement: Supplementary file 3 — Source data [file 41467_2026_73782_MOESM3_ESM.zip › Intensity_vs_Motif_figS6b.xlsx]

## Sheet: Sheet1
			Experiment								Measurement for fig. S6b
Motif	Hexadecimal	Simulation Intensity	Grid 1	Grid 2	Grid 3	Grid 4	Grid 5	Average	STDev
1	'1FFFFFF'	1	1	1	1	1	1	1	0
2	'1FFEFFF'	0.830454	0.897386	0.883055	0.881935	0.886141	0.896976	0.889099	0.00753864
3	'1BFBBFB'	0.741664	0.718161	0.723004	0.719795	0.713761	0.724176	0.719779	0.00414039
4	'17F6DFD'	0.645298	0.631815	0.623045	0.641587	0.625327	0.606005	0.625556	0.0130843
5	'0EAFEAE'	0.533044	0.484391	0.501067	0.499135	0.499916	0.468934	0.490689	0.0139384
6	'0EDD76E'	0.453752	0.469585	0.460481	0.470081	0.467516	0.455792	0.464691	0.00628291
7	'1BABABB'	0.398974	0.415784	0.420836	0.426738	0.420226	0.398901	0.416497	0.0105799
8	'0AABAAA'	0.349607	0.298548	0.311238	0.305496	0.308571	0.293318	0.303434	0.00737795
9	'0AD936A'	0.285023	0.275503	0.279358	0.288644	0.282821	0.267603	0.278786	0.00789977
10	'0AAAAAA'	0.251986	0.241635	0.240067	0.23572	0.240957	0.25441	0.242558	0.00701502
11	'1526C95'	0.217339	0.215611	0.215772	0.225173	0.21847	0.233402	0.221686	0.00760987
12	'0859342'	0.18174	0.153823	0.148801	0.152866	0.154325	0.150974	0.152158	0.0022715
13	'082AA82'	0.155747	0.124774	0.127485	0.123269	0.126616	0.119771	0.124383	0.00305258
14	'0454544'	0.136025	0.124098	0.110334	0.123227	0.121293	0.131506	0.122091	0.00762913
15	'0858342'	0.11371	0.112006	0.105026	0.1076	0.109475	0.115647	0.109951	0.00408255
16	'1122891'	0.107771	0.0988762	0.0994421	0.101617	0.098895	0.110574	0.101881	0.00498815
