# Supplementary material for: Grayscale projection two-photon lithography using sub-diffraction motifs for ultrafast and precise nanoscale 3D printing
Source: Nat Commun. 2026 May 29;17:6981. doi: 10.1038/s41467-026-73782-x (PMC13392389; doi:10.1038/s41467-026-73782-x)
Supplement: Supplementary file 3 — Source data [file 41467_2026_73782_MOESM3_ESM.zip › Intensity_vs_Motif_SimulationComparison_figS22.xlsx]

## Sheet: Sheet1
		Physics based simulation	Experimental measurement							Approximation via on pixel count	Approximation via pixel location		Measurement for fig. S22
Motif	Hexadecimal		Grid 1	Grid 2	Grid 3	Grid 4	Grid 5	Average	STDev	I_by_on_pix	Intensity_by location_7x7
1	'1FFFFFFFFFFFF'	1	1	1	1	1	1	1	0	1	1
2	'1F5FFFFFFFF5F'	0.91969	0.888099	0.89343	0.890564	0.89841	0.916153	0.897331	0.0111989	0.918367	0.954846
3	'1FEEFFFFFEEFF'	0.85833	0.822653	0.827652	0.839098	0.843909	0.871968	0.841056	0.0192732	0.918367	0.925574
4	'1DFFFF6DFFFF7'	0.800958	0.779487	0.775314	0.787803	0.789987	0.791469	0.784812	0.0070466	0.897959	0.894292
5	'1E5FBFEFFBF4F'	0.739458	0.694797	0.70003	0.697687	0.709037	0.749094	0.710129	0.0224239	0.816327	0.855111
6	'1EFBBFBBFBBEF'	0.692736	0.663146	0.66719	0.672521	0.680156	0.685506	0.673704	0.00916808	0.836735	0.831067
7	'1BFDDEEEF77FB'	0.640256	0.621951	0.61129	0.610337	0.626816	0.662325	0.626544	0.0211941	0.816327	0.801284
8	'1EEC9FFFF26EF'	0.59214	0.549081	0.550726	0.563332	0.57261	0.611883	0.569526	0.0255606	0.755102	0.766267
9	'15FF7755DDFF5'	0.552277	0.548447	0.532513	0.529384	0.53734	0.593284	0.548194	0.0262235	0.755102	0.744687
10	'1BEAFEAAFEAFB'	0.512673	0.497717	0.490635	0.493279	0.499369	0.531848	0.50257	0.0167313	0.734694	0.717232
11	'0DAEF755DEEB6'	0.475005	0.464911	0.450999	0.455203	0.465559	0.534373	0.474209	0.0342087	0.673469	0.688182
12	'1A5FAAEEABF4B'	0.441947	0.427051	0.424699	0.415547	0.427044	0.433007	0.42547	0.0063413	0.653061	0.663543
13	'17E45DEF744FD'	0.411529	0.387506	0.385976	0.391569	0.396185	0.424805	0.397208	0.0159273	0.653061	0.643048
14	'1E489FBBF224F'	0.381452	0.355231	0.355847	0.365639	0.365269	0.376328	0.363663	0.00864673	0.591837	0.612506
15	'0BACD6D6D66BA'	0.353558	0.33997	0.333142	0.34064	0.337183	0.356281	0.341443	0.00880379	0.591837	0.595173
16	'0ABBAAAAABBAA'	0.328409	0.323697	0.323846	0.315394	0.31942	0.367216	0.329915	0.0211417	0.571429	0.572856
17	'13F94ABAA53F9'	0.304711	0.302805	0.298335	0.298727	0.299843	0.337722	0.307487	0.0169926	0.591837	0.555688
18	'071375935D91C'	0.282899	0.274298	0.272409	0.270645	0.273197	0.30232	0.278574	0.0133411	0.510204	0.531009
19	'0B06F4C65EC1A'	0.2619	0.251226	0.250915	0.246867	0.254148	0.270006	0.254632	0.00897646	0.489796	0.51061
20	'09B3F4105F9B2'	0.244257	0.246308	0.238618	0.240605	0.242358	0.284043	0.250386	0.0190263	0.510204	0.494693
21	'12EC16C6D06E9'	0.226341	0.217854	0.217928	0.223732	0.219824	0.248633	0.225594	0.0130979	0.489796	0.477518
22	'070275935C81C'	0.210004	0.20296	0.199835	0.201932	0.206344	0.241637	0.210542	0.017541	0.428571	0.456583
23	'0A1588EE2350A'	0.19527	0.178093	0.18459	0.175193	0.182039	0.21363	0.186709	0.0154747	0.408163	0.438347
24	'0B04C8EE2641A'	0.180783	0.16777	0.172402	0.165599	0.174299	0.209022	0.177818	0.0177881	0.408163	0.424246
25	'0913F4005F912'	0.168487	0.162116	0.161843	0.158686	0.165342	0.210213	0.17164	0.0216912	0.408163	0.41013
26	'08B3B4005B9A2'	0.156121	0.155164	0.151598	0.14991	0.155034	0.180968	0.158535	0.0127414	0.408163	0.394959
27	'021B229289B08'	0.144903	0.135769	0.136989	0.129706	0.137633	0.195726	0.147165	0.0273279	0.346939	0.378096
28	'0C11893923106'	0.135754	0.121575	0.12433	0.126787	0.12574	0.148429	0.129372	0.010831	0.346939	0.363176
29	'0A0494C65240A'	0.125062	0.113604	0.120484	0.116079	0.124825	0.143219	0.123642	0.0117538	0.326531	0.351303
30	'0511492925114'	0.115746	0.109597	0.109647	0.107993	0.114941	0.159668	0.120369	0.022125	0.326531	0.338938
31	'00BD0244817A0'	0.106944	0.106898	0.106129	0.100986	0.108764	0.126929	0.109941	0.00992411	0.326531	0.327169
32	'02B11482511A8'	0.0997554	0.0983932	0.101025	0.101431	0.0983126	0.131633	0.106159	0.0143134	0.326531	0.317121
